# Supplementary material for: Attribution of Salmonella enterica to Food Sources by Using Whole-Genome Sequencing Data
Source: Emerg Infect Dis. 2025 Apr;31(4):783–90. doi: 10.3201/eid3104.241172 (PMC11950287; doi:10.3201/eid3104.241172)
Supplement: Appendix 1 — Additional data for attribution of Salmonella enterica to food sources by using whole-genome sequencing data. [file 24-1172-Techapp-s1.xlsx]

## Sheet: Appendix Table 1
Article DOI: https://doi.org/10.3201/eid3104.241172
Attribution of Salmonella enterica to Food Sources by Using Whole-Genome Sequencing Data
Appendix 1 Table 1. National Center for Biotechnology Information (NCBI) BioSample identifiers and food category based on the Interagency Food Safety Analytics Collaboration (IFSAC) food categorization scheme for the 18,661 Salmonella isolates used to train the random forest model.
BioSample ID	Food Category
SAMN03921961	BEEF
SAMN04027091	BEEF
SAMN04287661	BEEF
SAMN04287666	BEEF
SAMN04297197	BEEF
SAMN04027088	BEEF
SAMN04287667	BEEF
SAMN04292689	BEEF
SAMN04292688	BEEF
SAMN05965120	BEEF
SAMN04297194	BEEF
SAMN04027093	BEEF
SAMN04297196	BEEF
SAMN04027092	BEEF
SAMN05928238	BEEF
SAMN04297195	BEEF
SAMN04297193	BEEF
SAMN04027090	BEEF
SAMN04027158	BEEF
SAMN04337218	BEEF
SAMN04292695	BEEF
SAMN05928237	BEEF
SAMN04287659	BEEF
SAMN02384323	BEEF
SAMN02384336	BEEF
SAMN04516953	BEEF
SAMN03265741	BEEF
SAMN03265740	BEEF
SAMN03265745	BEEF
SAMN04535601	BEEF
SAMN03265742	BEEF
SAMN05968007	BEEF
SAMN03265735	BEEF
SAMN04535603	BEEF
SAMN04590295	BEEF
SAMN03199635	BEEF
SAMN03265746	BEEF
SAMN03199636	BEEF
SAMN03265737	BEEF
SAMN04546207	BEEF
SAMN03199697	BEEF
SAMN03265747	BEEF
SAMN04516961	BEEF
SAMN04516964	BEEF
SAMN04549405	BEEF
SAMN03265754	BEEF
SAMN03199707	BEEF
SAMN04549404	BEEF
SAMN05968011	BEEF
SAMN03199638	BEEF
SAMN04549407	BEEF
SAMN04546235	BEEF
SAMN03265734	BEEF
SAMN04549403	BEEF
SAMN03265758	BEEF
SAMN04590296	BEEF
SAMN05968015	BEEF
SAMN03265694	BEEF
SAMN03199706	BEEF
SAMN03265772	BEEF
SAMN03265769	BEEF
SAMN03265771	BEEF
SAMN04516962	BEEF
SAMN04535604	BEEF
SAMN03265743	BEEF
SAMN03199667	BEEF
SAMN03199651	BEEF
SAMN04578545	BEEF
SAMN03265760	BEEF
SAMN05968017	BEEF
SAMN03199681	BEEF
SAMN05968018	BEEF
SAMN03265693	BEEF
SAMN04549406	BEEF
SAMN03265777	BEEF
SAMN04590287	BEEF
SAMN03265726	BEEF
SAMN03265738	BEEF
SAMN05968025	BEEF
SAMN03275306	BEEF
SAMN03199679	BEEF
SAMN03199671	BEEF
SAMN03199633	BEEF
SAMN03199639	BEEF
SAMN05968016	BEEF
SAMN04516938	BEEF
SAMN03265768	BEEF
SAMN03199704	BEEF
SAMN03265733	BEEF
SAMN04858537	BEEF
SAMN04535612	BEEF
SAMN04902921	BEEF
SAMN03199683	BEEF
SAMN04590294	BEEF
SAMN05967945	BEEF
SAMN05968019	BEEF
SAMN04516954	BEEF
SAMN04485974	BEEF
SAMN04549402	BEEF
SAMN03199663	BEEF
SAMN04572840	BEEF
SAMN04902920	BEEF
SAMN04546236	BEEF
SAMN03265748	BEEF
SAMN03199634	BEEF
SAMN04858536	BEEF
SAMN03199642	BEEF
SAMN05968014	BEEF
SAMN03199666	BEEF
SAMN05968023	BEEF
SAMN03199662	BEEF
SAMN03199668	BEEF
SAMN03265730	BEEF
SAMN04535602	BEEF
SAMN04516963	BEEF
SAMN04546234	BEEF
SAMN03199655	BEEF
SAMN03265731	BEEF
SAMN03199672	BEEF
SAMN05968012	BEEF
SAMN03199703	BEEF
SAMN03199665	BEEF
SAMN04572841	BEEF
SAMN03199680	BEEF
SAMN03743931	BEEF
SAMN03199685	BEEF
SAMN03460315	BEEF
SAMN03265723	BEEF
SAMN05968013	BEEF
SAMN03265736	BEEF
SAMN03199652	BEEF
SAMN03199684	BEEF
SAMN03199661	BEEF
SAMN04549401	BEEF
SAMN05968009	BEEF
SAMN04607387	BEEF
SAMN04590285	BEEF
SAMN03199673	BEEF
SAMN03199701	BEEF
SAMN04572838	BEEF
SAMN04590293	BEEF
SAMN04546217	BEEF
SAMN03199660	BEEF
SAMN04546221	BEEF
SAMN03199674	BEEF
SAMN05968010	BEEF
SAMN03199705	BEEF
SAMN03265770	BEEF
SAMN03265767	BEEF
SAMN04549409	BEEF
SAMN03199682	BEEF
SAMN04516949	BEEF
SAMN04590286	BEEF
SAMN04572723	BEEF
SAMN03199676	BEEF
SAMN03199657	BEEF
SAMN03199649	BEEF
SAMN03199664	BEEF
SAMN03265765	BEEF
SAMN03199670	BEEF
SAMN03265722	BEEF
SAMN04607389	BEEF
SAMN03199648	BEEF
SAMN03265728	BEEF
SAMN04572839	BEEF
SAMN03743902	BEEF
SAMN03199659	BEEF
SAMN03265744	BEEF
SAMN03199653	BEEF
SAMN03199641	BEEF
SAMN05291682	BEEF
SAMN02442761	BEEF
SAMN03265766	BEEF
SAMN04535609	BEEF
SAMN04549408	BEEF
SAMN03265775	BEEF
SAMN03265727	BEEF
SAMN03199700	BEEF
SAMN04590290	BEEF
SAMN03199687	BEEF
SAMN04535606	BEEF
SAMN03199658	BEEF
SAMN02442760	BEEF
SAMN03275305	BEEF
SAMN05968026	BEEF
SAMN04590284	BEEF
SAMN04535615	BEEF
SAMN03199686	BEEF
SAMN03265724	BEEF
SAMN03275307	BEEF
SAMN04572842	BEEF
SAMN03265729	BEEF
SAMN03199677	BEEF
SAMN03199656	BEEF
SAMN03199654	BEEF
SAMN03199698	BEEF
SAMN04590292	BEEF
SAMN04858525	BEEF
SAMN03199640	BEEF
SAMN03199694	BEEF
SAMN04516942	BEEF
SAMN04546216	BEEF
SAMN03199650	BEEF
SAMN02368623	BEEF
SAMN03265762	BEEF
SAMN04535608	BEEF
SAMN04607386	BEEF
SAMN05968027	BEEF
SAMN04535613	BEEF
SAMN03265739	BEEF
SAMN06339644	BEEF
SAMN03265773	BEEF
SAMN04516941	BEEF
SAMN04535617	BEEF
SAMN03199632	BEEF
SAMN03275308	BEEF
SAMN03199678	BEEF
SAMN04590291	BEEF
SAMN04607384	BEEF
SAMN03265749	BEEF
SAMN05968020	BEEF
SAMN04546218	BEEF
SAMN03743934	BEEF
SAMN04485975	BEEF
SAMN03265756	BEEF
SAMN04546209	BEEF
SAMN04546208	BEEF
SAMN05968021	BEEF
SAMN03265753	BEEF
SAMN03199688	BEEF
SAMN03199691	BEEF
SAMN05968024	BEEF
SAMN04535607	BEEF
SAMN03743922	BEEF
SAMN04535611	BEEF
SAMN03199637	BEEF
SAMN04535616	BEEF
SAMN03199646	BEEF
SAMN04607381	BEEF
SAMN03199643	BEEF
SAMN03265752	BEEF
SAMN04858524	BEEF
SAMN04535610	BEEF
SAMN03199693	BEEF
SAMN03199647	BEEF
SAMN03265757	BEEF
SAMN03265755	BEEF
SAMN03265759	BEEF
SAMN03199644	BEEF
SAMN03199689	BEEF
SAMN03265763	BEEF
SAMN03199645	BEEF
SAMN03199669	BEEF
SAMN03199675	BEEF
SAMN04535614	BEEF
SAMN03265751	BEEF
SAMN04546214	BEEF
SAMN04546215	BEEF
SAMN03199699	BEEF
SAMN06458292	BEEF
SAMN03265750	BEEF
SAMN03199702	BEEF
SAMN03573391	BEEF
SAMN03199695	BEEF
SAMN03265725	BEEF
SAMN03265774	BEEF
SAMN03265764	BEEF
SAMN03199696	BEEF
SAMN03199690	BEEF
SAMN02314158	BEEF
SAMN02314190	BEEF
SAMN02845352	BEEF
SAMN06020392	BEEF
SAMN03862049	BEEF
SAMN06172144	BEEF
SAMN06213736	BEEF
SAMN06213737	BEEF
SAMN06175379	BEEF
SAMN06213746	BEEF
SAMN05603742	BEEF
SAMN06434929	BEEF
SAMN03418504	BEEF
SAMN03344531	BEEF
SAMN03344532	BEEF
SAMN05948800	BEEF
SAMN06175175	BEEF
SAMN06270171	BEEF
SAMN06033957	BEEF
SAMN03702120	BEEF
SAMN06033958	BEEF
SAMN06033956	BEEF
SAMN06175178	BEEF
SAMN03702123	BEEF
SAMN06330669	BEEF
SAMN06175174	BEEF
SAMN04535489	BEEF
SAMN06175179	BEEF
SAMN06330670	BEEF
SAMN06270142	BEEF
SAMN06270141	BEEF
SAMN06175226	BEEF
SAMN06270136	BEEF
SAMN06330671	BEEF
SAMN06175211	BEEF
SAMN06175209	BEEF
SAMN06330666	BEEF
SAMN03702122	BEEF
SAMN06477547	BEEF
SAMN03702116	BEEF
SAMN06175221	BEEF
SAMN06175216	BEEF
SAMN06175223	BEEF
SAMN03702119	BEEF
SAMN06175210	BEEF
SAMN07526056	BEEF
SAMN06114156	BEEF
SAMN06175217	BEEF
SAMN06033954	BEEF
SAMN06175170	BEEF
SAMN03702121	BEEF
SAMN03702202	BEEF
SAMN06175222	BEEF
SAMN04535517	BEEF
SAMN06330665	BEEF
SAMN06175173	BEEF
SAMN06330667	BEEF
SAMN04277219	BEEF
SAMN07526041	BEEF
SAMN06270140	BEEF
SAMN06033955	BEEF
SAMN04535516	BEEF
SAMN06175214	BEEF
SAMN06175176	BEEF
SAMN04535514	BEEF
SAMN06477550	BEEF
SAMN06270138	BEEF
SAMN06175213	BEEF
SAMN06175220	BEEF
SAMN04535510	BEEF
SAMN06270107	BEEF
SAMN06175218	BEEF
SAMN06213684	BEEF
SAMN03275299	BEEF
SAMN06477548	BEEF
SAMN06270139	BEEF
SAMN06175240	BEEF
SAMN06213686	BEEF
SAMN04535487	BEEF
SAMN03275300	BEEF
SAMN06175171	BEEF
SAMN04535458	BEEF
SAMN04535460	BEEF
SAMN06270137	BEEF
SAMN04535513	BEEF
SAMN03702101	BEEF
SAMN06114154	BEEF
SAMN04535538	BEEF
SAMN06033738	BEEF
SAMN04535501	BEEF
SAMN04535490	BEEF
SAMN06175224	BEEF
SAMN04535502	BEEF
SAMN04277218	BEEF
SAMN04535508	BEEF
SAMN06175225	BEEF
SAMN06213685	BEEF
SAMN06175234	BEEF
SAMN04535520	BEEF
SAMN04535414	BEEF
SAMN06033959	BEEF
SAMN04535546	BEEF
SAMN06175268	BEEF
SAMN04535412	BEEF
SAMN03702117	BEEF
SAMN04535526	BEEF
SAMN03787706	BEEF
SAMN04535529	BEEF
SAMN04535413	BEEF
SAMN04535542	BEEF
SAMN06175238	BEEF
SAMN04535506	BEEF
SAMN06175228	BEEF
SAMN04535494	BEEF
SAMN04535535	BEEF
SAMN06213838	BEEF
SAMN04535411	BEEF
SAMN04535530	BEEF
SAMN04535537	BEEF
SAMN06175229	BEEF
SAMN04535503	BEEF
SAMN06175227	BEEF
SAMN06330668	BEEF
SAMN04535415	BEEF
SAMN03787704	BEEF
SAMN06033960	BEEF
SAMN04535536	BEEF
SAMN06175270	BEEF
SAMN04535543	BEEF
SAMN06175269	BEEF
SAMN06175235	BEEF
SAMN06175239	BEEF
SAMN06175232	BEEF
SAMN04535533	BEEF
SAMN06175241	BEEF
SAMN04535335	BEEF
SAMN04535539	BEEF
SAMN04535449	BEEF
SAMN04535540	BEEF
SAMN04535534	BEEF
SAMN06175233	BEEF
SAMN04535532	BEEF
SAMN06213837	BEEF
SAMN06175237	BEEF
SAMN04535531	BEEF
SAMN04535547	BEEF
SAMN04535541	BEEF
SAMN04535548	BEEF
SAMN04535457	BEEF
SAMN06175231	BEEF
SAMN04535507	BEEF
SAMN06175177	BEEF
SAMN06330672	BEEF
SAMN04535410	BEEF
SAMN04535448	BEEF
SAMN04535549	BEEF
SAMN04535545	BEEF
SAMN06175236	BEEF
SAMN04535550	BEEF
SAMN06175230	BEEF
SAMN04535509	BEEF
SAMN04535519	BEEF
SAMN06175172	BEEF
SAMN06213826	BEEF
SAMN06175271	BEEF
SAMN06213764	BEEF
SAMN06114139	BEEF
SAMN06175273	BEEF
SAMN06213827	BEEF
SAMN06175272	BEEF
SAMN06175274	BEEF
SAMN03577090	BEEF
SAMN03577267	BEEF
SAMN03577059	BEEF
SAMN03577064	BEEF
SAMN03577269	BEEF
SAMN03434848	BEEF
SAMN05914628	BEEF
SAMN07284090	BEEF
SAMN04279292	BEEF
SAMN09233786	BEEF
SAMN07327441	BEEF
SAMN07284085	BEEF
SAMN03863226	BEEF
SAMN08347842	BEEF
SAMN06161171	BEEF
SAMN04279223	BEEF
SAMN04279225	BEEF
SAMN05800189	BEEF
SAMN05408019	BEEF
SAMN04279293	BEEF
SAMN08347843	BEEF
SAMN06602773	BEEF
SAMN08028371	BEEF
SAMN06352061	BEEF
SAMN04279221	BEEF
SAMN04279228	BEEF
SAMN06015744	BEEF
SAMN06015736	BEEF
SAMN06271647	BEEF
SAMN04287668	BEEF
SAMN07608134	BEEF
SAMN08028372	BEEF
SAMN06041057	BEEF
SAMN06352066	BEEF
SAMN06006150	BEEF
SAMN04279227	BEEF
SAMN04279222	BEEF
SAMN04279295	BEEF
SAMN06847128	BEEF
SAMN07424849	BEEF
SAMN05900902	BEEF
SAMN04279226	BEEF
SAMN06163811	BEEF
SAMN05965260	BEEF
SAMN06295716	BEEF
SAMN06006152	BEEF
SAMN06006149	BEEF
SAMN06642020	BEEF
SAMN06295714	BEEF
SAMN05505557	BEEF
SAMN06140419	BEEF
SAMN06295715	BEEF
SAMN06006148	BEEF
SAMN06352057	BEEF
SAMN06847153	BEEF
SAMN06229946	BEEF
SAMN08981324	BEEF
SAMN06289224	BEEF
SAMN05379557	BEEF
SAMN07352486	BEEF
SAMN06041058	BEEF
SAMN07428641	BEEF
SAMN06015745	BEEF
SAMN06229940	BEEF
SAMN04088336	BEEF
SAMN06291477	BEEF
SAMN06459945	BEEF
SAMN04600714	BEEF
SAMN04287660	BEEF
SAMN05965262	BEEF
SAMN05413591	BEEF
SAMN05004611	BEEF
SAMN03939334	BEEF
SAMN06133147	BEEF
SAMN06289216	BEEF
SAMN07340724	BEEF
SAMN07340722	BEEF
SAMN04279230	BEEF
SAMN06161170	BEEF
SAMN04942596	BEEF
SAMN04390257	BEEF
SAMN04279229	BEEF
SAMN07371039	BEEF
SAMN06346604	BEEF
SAMN06459944	BEEF
SAMN06041059	BEEF
SAMN05757195	BEEF
SAMN07206078	BEEF
SAMN04292685	BEEF
SAMN06189205	BEEF
SAMN05413586	BEEF
SAMN06271646	BEEF
SAMN06041052	BEEF
SAMN04279224	BEEF
SAMN08028374	BEEF
SAMN03941006	BEEF
SAMN09635558	BEEF
SAMN06333954	BEEF
SAMN04437764	BEEF
SAMN06127074	BEEF
SAMN04297192	BEEF
SAMN07340721	BEEF
SAMN06882350	BEEF
SAMN04161330	BEEF
SAMN08458084	BEEF
SAMN07230031	BEEF
SAMN06041053	BEEF
SAMN05010860	BEEF
SAMN06333953	BEEF
SAMN05004613	BEEF
SAMN05413589	BEEF
SAMN04279290	BEEF
SAMN06111693	BEEF
SAMN06328333	BEEF
SAMN06163794	BEEF
SAMN04128825	BEEF
SAMN06175396	BEEF
SAMN06041056	BEEF
SAMN06882393	BEEF
SAMN04390255	BEEF
SAMN04437766	BEEF
SAMN06041055	BEEF
SAMN06175406	BEEF
SAMN09233784	BEEF
SAMN06291479	BEEF
SAMN03941016	BEEF
SAMN04128822	BEEF
SAMN05980075	BEEF
SAMN06256073	BEEF
SAMN05928241	BEEF
SAMN06328371	BEEF
SAMN04390258	BEEF
SAMN04437762	BEEF
SAMN06133144	BEEF
SAMN06175407	BEEF
SAMN05980077	BEEF
SAMN06602759	BEEF
SAMN04279291	BEEF
SAMN06006076	BEEF
SAMN07536006	BEEF
SAMN04128820	BEEF
SAMN06163793	BEEF
SAMN05965261	BEEF
SAMN04942597	BEEF
SAMN06048869	BEEF
SAMN05757192	BEEF
SAMN06307795	BEEF
SAMN04128821	BEEF
SAMN04292684	BEEF
SAMN04128826	BEEF
SAMN06602763	BEEF
SAMN06163795	BEEF
SAMN03940298	BEEF
SAMN04390259	BEEF
SAMN04390254	BEEF
SAMN04437767	BEEF
SAMN04437763	BEEF
SAMN06048853	BEEF
SAMN08291419	BEEF
SAMN05991243	BEEF
SAMN06015737	BEEF
SAMN03941015	BEEF
SAMN04161329	BEEF
SAMN06328385	BEEF
SAMN07249949	BEEF
SAMN07536014	BEEF
SAMN06346603	BEEF
SAMN04390256	BEEF
SAMN05991079	BEEF
SAMN07714851	BEEF
SAMN04437765	BEEF
SAMN06140404	BEEF
SAMN07536008	BEEF
SAMN06473422	BEEF
SAMN09233787	BEEF
SAMN06271645	BEEF
SAMN06041051	BEEF
SAMN06046148	BEEF
SAMN07738610	BEEF
SAMN06174675	BEEF
SAMN06140403	BEEF
SAMN04297201	BEEF
SAMN05413590	BEEF
SAMN06229947	BEEF
SAMN06602881	BEEF
SAMN07352497	BEEF
SAMN06602836	BEEF
SAMN04161328	BEEF
SAMN04942592	BEEF
SAMN05980081	BEEF
SAMN04208146	BEEF
SAMN06048852	BEEF
SAMN05991080	BEEF
SAMN06103560	BEEF
SAMN06328332	BEEF
SAMN04279294	BEEF
SAMN04161327	BEEF
SAMN07714831	BEEF
SAMN03939336	BEEF
SAMN05606865	BEEF
SAMN04417760	BEEF
SAMN06041054	BEEF
SAMN07714852	BEEF
SAMN06183470	BEEF
SAMN06127073	BEEF
SAMN08458086	BEEF
SAMN07340710	BEEF
SAMN04942593	BEEF
SAMN06124899	BEEF
SAMN06175408	BEEF
SAMN07346478	BEEF
SAMN04292686	BEEF
SAMN06289234	BEEF
SAMN05980079	BEEF
SAMN06473405	BEEF
SAMN04930926	BEEF
SAMN05509061	BEEF
SAMN06183469	BEEF
SAMN06346606	BEEF
SAMN06346605	BEEF
SAMN06346602	BEEF
SAMN05509067	BEEF
SAMN08581694	BEEF
SAMN03939337	BEEF
SAMN06624566	BEEF
SAMN04942721	BEEF
SAMN05977915	BEEF
SAMN04870296	BEEF
SAMN07283964	BEEF
SAMN07461226	BEEF
SAMN06048914	BEEF
SAMN06459946	BEEF
SAMN03939335	BEEF
SAMN07312320	BEEF
SAMN02368558	BEEF
SAMN02918713	BEEF
SAMN02919021	BEEF
SAMN02919020	BEEF
SAMN06213747	BEEF
SAMN06213851	BEEF
SAMN06213769	BEEF
SAMN06270185	BEEF
SAMN06213708	BEEF
SAMN02415286	BEEF
SAMN01902408	BEEF
SAMN02845931	BEEF
SAMN02845932	BEEF
SAMN04217315	BEEF
SAMN03275951	BEEF
SAMN04217314	BEEF
SAMN03938850	BEEF
SAMN03577643	BEEF
SAMN04218166	BEEF
SAMN03577641	BEEF
SAMN02378099	BEEF
SAMN03938780	BEEF
SAMN03894398	BEEF
SAMN03842270	BEEF
SAMN01902410	BEEF
SAMN05201907	BEEF
SAMN04218139	BEEF
SAMN03275337	BEEF
SAMN02640800	BEEF
SAMN03702722	BEEF
SAMN02699297	BEEF
SAMN03269476	BEEF
SAMN03269472	BEEF
SAMN03269478	BEEF
SAMN01902406	BEEF
SAMN03577640	BEEF
SAMN03988426	BEEF
SAMN03894389	BEEF
SAMN03938914	BEEF
SAMN03894287	BEEF
SAMN03894147	BEEF
SAMN02908608	BEEF
SAMN03577649	BEEF
SAMN05771756	BEEF
SAMN02908579	BEEF
SAMN03269483	BEEF
SAMN03842278	BEEF
SAMN02908556	BEEF
SAMN02908576	BEEF
SAMN06256028	BEEF
SAMN06198235	BEEF
SAMN05201660	BEEF
SAMN03892159	BEEF
SAMN03842234	BEEF
SAMN04217295	BEEF
SAMN03269493	BEEF
SAMN02367926	BEEF
SAMN02908671	BEEF
SAMN04224392	BEEF
SAMN05416329	BEEF
SAMN02640826	BEEF
SAMN04148253	BEEF
SAMN03988338	BEEF
SAMN02699317	BEEF
SAMN03275931	BEEF
SAMN02908570	BEEF
SAMN03702741	BEEF
SAMN03577658	BEEF
SAMN03577644	BEEF
SAMN03577651	BEEF
SAMN04218117	BEEF
SAMN02699325	BEEF
SAMN04166249	BEEF
SAMN03275985	BEEF
SAMN03577656	BEEF
SAMN03702743	BEEF
SAMN02716851	BEEF
SAMN03291647	BEEF
SAMN02777838	BEEF
SAMN03269481	BEEF
SAMN04218140	BEEF
SAMN04224393	BEEF
SAMN02367933	BEEF
SAMN05898820	BEEF
SAMN03988275	BEEF
SAMN03577659	BEEF
SAMN03577646	BEEF
SAMN04148254	BEEF
SAMN03577642	BEEF
SAMN03291630	BEEF
SAMN02640911	BEEF
SAMN04224231	BEEF
SAMN02367914	BEEF
SAMN03988473	BEEF
SAMN02261140	BEEF
SAMN04217235	BEEF
SAMN03988443	BEEF
SAMN03431308	BEEF
SAMN03577654	BEEF
SAMN03275998	BEEF
SAMN03842236	BEEF
SAMN02313943	BEEF
SAMN02368049	BEEF
SAMN02908546	BEEF
SAMN03269468	BEEF
SAMN02640793	BEEF
SAMN03577650	BEEF
SAMN03577657	BEEF
SAMN03842346	BEEF
SAMN03291614	BEEF
SAMN03291698	BEEF
SAMN03894384	BEEF
SAMN03702737	BEEF
SAMN02640880	BEEF
SAMN04224262	BEEF
SAMN04218141	BEEF
SAMN04218142	BEEF
SAMN05202003	BEEF
SAMN02908555	BEEF
SAMN02368388	BEEF
SAMN03702739	BEEF
SAMN03894281	BEEF
SAMN04218116	BEEF
SAMN04217320	BEEF
SAMN02640878	BEEF
SAMN03702736	BEEF
SAMN03276121	BEEF
SAMN03275955	BEEF
SAMN03702748	BEEF
SAMN04255415	BEEF
SAMN05201748	BEEF
SAMN02699773	BEEF
SAMN03577653	BEEF
SAMN05371175	BEEF
SAMN05660196	BEEF
SAMN05201847	BEEF
SAMN02908631	BEEF
SAMN03842321	BEEF
SAMN02777814	BEEF
SAMN04218138	BEEF
SAMN02261131	BEEF
SAMN02699334	BEEF
SAMN03573408	BEEF
SAMN02908532	BEEF
SAMN09262045	BEEF
SAMN06033975	BEEF
SAMN06033976	BEEF
SAMN02908640	BEEF
SAMN05416449	BEEF
SAMN03988472	BEEF
SAMN04255409	BEEF
SAMN03577652	BEEF
SAMN02699359	BEEF
SAMN02640827	BEEF
SAMN03842406	BEEF
SAMN05201641	BEEF
SAMN05201950	BEEF
SAMN03894193	BEEF
SAMN03894326	BEEF
SAMN02261141	BEEF
SAMN03269473	BEEF
SAMN05201886	BEEF
SAMN03275336	BEEF
SAMN02699278	BEEF
SAMN03892158	BEEF
SAMN02908562	BEEF
SAMN02699362	BEEF
SAMN02908583	BEEF
SAMN02908639	BEEF
SAMN02261143	BEEF
SAMN02640865	BEEF
SAMN05416445	BEEF
SAMN03577645	BEEF
SAMN04218328	BEEF
SAMN05898815	BEEF
SAMN02777717	BEEF
SAMN03938904	BEEF
SAMN03988398	BEEF
SAMN02908646	BEEF
SAMN03291534	BEEF
SAMN02716871	BEEF
SAMN03291535	BEEF
SAMN03702744	BEEF
SAMN03988425	BEEF
SAMN04255291	BEEF
SAMN03988474	BEEF
SAMN04218146	BEEF
SAMN03702745	BEEF
SAMN03842309	BEEF
SAMN02908642	BEEF
SAMN02646881	BEEF
SAMN02777839	BEEF
SAMN04576602	BEEF
SAMN03894381	BEEF
SAMN03269482	BEEF
SAMN02699277	BEEF
SAMN03842235	BEEF
SAMN02368036	BEEF
SAMN02699351	BEEF
SAMN03291528	BEEF
SAMN04102372	BEEF
SAMN04224263	BEEF
SAMN02367836	BEEF
SAMN01902414	BEEF
SAMN01902415	BEEF
SAMN03577648	BEEF
SAMN04255311	BEEF
SAMN02716849	BEEF
SAMN01902413	BEEF
SAMN02908539	BEEF
SAMN03702742	BEEF
SAMN05416529	BEEF
SAMN03894341	BEEF
SAMN02640912	BEEF
SAMN01902412	BEEF
SAMN05736418	BEEF
SAMN05736417	BEEF
SAMN04218144	BEEF
SAMN03291694	BEEF
SAMN03988416	BEEF
SAMN05925859	BEEF
SAMN03275950	BEEF
SAMN02908656	BEEF
SAMN01902411	BEEF
SAMN04224479	BEEF
SAMN03291527	BEEF
SAMN05201714	BEEF
SAMN03894342	BEEF
SAMN02777840	BEEF
SAMN05277895	BEEF
SAMN03988417	BEEF
SAMN04218114	BEEF
SAMN04038553	BEEF
SAMN03577647	BEEF
SAMN05771791	BEEF
SAMN02378183	BEEF
SAMN02716848	BEEF
SAMN03988397	BEEF
SAMN03988414	BEEF
SAMN02908673	BEEF
SAMN02908669	BEEF
SAMN01816118	BEEF
SAMN02908664	BEEF
SAMN03894312	BEEF
SAMN02908618	BEEF
SAMN04255393	BEEF
SAMN05201713	BEEF
SAMN03988299	BEEF
SAMN02777763	BEEF
SAMN03275997	BEEF
SAMN03431307	BEEF
SAMN03702747	BEEF
SAMN02367875	BEEF
SAMN03577655	BEEF
SAMN04218145	BEEF
SAMN02908666	BEEF
SAMN04218143	BEEF
SAMN04218286	BEEF
SAMN03275932	BEEF
SAMN04217287	BEEF
SAMN02777762	BEEF
SAMN02378205	BEEF
SAMN04255410	BEEF
SAMN04218147	BEEF
SAMN02368013	BEEF
SAMN02699246	BEEF
SAMN03702738	BEEF
SAMN03218192	BEEF
SAMN03329204	BEEF
SAMN03218172	BEEF
SAMN03272206	BEEF
SAMN03272210	BEEF
SAMN02314161	BEEF
SAMN03702740	BEEF
SAMN06040371	BEEF
SAMN02314192	BEEF
SAMN02314175	BEEF
SAMN03218179	BEEF
SAMN03272207	BEEF
SAMN03218167	BEEF
SAMN03255379	BEEF
SAMN03255362	BEEF
SAMN03255376	BEEF
SAMN03255338	BEEF
SAMN03255350	BEEF
SAMN03255334	BEEF
SAMN03255358	BEEF
SAMN03255344	BEEF
SAMN03255373	BEEF
SAMN03255351	BEEF
SAMN03255349	BEEF
SAMN03255333	BEEF
SAMN03255361	BEEF
SAMN02918846	BEEF
SAMN02918845	BEEF
SAMN02918784	BEEF
SAMN02918545	BEEF
SAMN02918477	BEEF
SAMN02918539	BEEF
SAMN02918851	BEEF
SAMN02918546	BEEF
SAMN02918520	BEEF
SAMN02918547	BEEF
SAMN02918566	BEEF
SAMN02918796	BEEF
SAMN02845158	BEEF
SAMN02845157	BEEF
SAMN05852396	BEEF
SAMN06183462	BEEF
SAMN06642009	BEEF
SAMN06187005	BEEF
SAMN04297202	BEEF
SAMN06048920	BEEF
SAMN06624536	BEEF
SAMN06642008	BEEF
SAMN04287663	BEEF
SAMN07461235	BEEF
SAMN05800190	BEEF
SAMN03776984	BEEF
SAMN06602767	BEEF
SAMN06256205	BEEF
SAMN07152179	BEEF
SAMN06624535	BEEF
SAMN06368808	BEEF
SAMN06642021	BEEF
SAMN06847155	BEEF
SAMN06250985	BEEF
SAMN06271644	BEEF
SAMN04027159	BEEF
SAMN04088948	BEEF
SAMN05900903	BEEF
SAMN06140401	BEEF
SAMN06015743	BEEF
SAMN06289205	BEEF
SAMN06174673	BEEF
SAMN06286002	BEEF
SAMN05413519	BEEF
SAMN06103551	BEEF
SAMN06111766	BEEF
SAMN05163678	BEEF
SAMN06256206	BEEF
SAMN06103552	BEEF
SAMN05977901	BEEF
SAMN05991244	BEEF
SAMN06048868	BEEF
SAMN06352051	BEEF
SAMN08051568	BEEF
SAMN06602837	BEEF
SAMN08458106	BEEF
SAMN06256214	BEEF
SAMN08467263	BEEF
SAMN07424850	BEEF
SAMN09532089	BEEF
SAMN06140402	BEEF
SAMN06111806	BEEF
SAMN08051566	BEEF
SAMN05977914	BEEF
SAMN06174655	BEEF
SAMN07346476	BEEF
SAMN06006075	BEEF
SAMN06015800	BEEF
SAMN04012161	BEEF
SAMN03941005	BEEF
SAMN05505560	BEEF
SAMN06473411	BEEF
SAMN07312294	BEEF
SAMN06286016	BEEF
SAMN06046048	BEEF
SAMN04054239	BEEF
SAMN09545728	BEEF
SAMN06124898	BEEF
SAMN06229948	BEEF
SAMN06847146	BEEF
SAMN07352489	BEEF
SAMN06352065	BEEF
SAMN06015965	BEEF
SAMN05991082	BEEF
SAMN08329918	BEEF
SAMN08458107	BEEF
SAMN06015799	BEEF
SAMN09651390	BEEF
SAMN07291008	BEEF
SAMN09534920	BEEF
SAMN04054343	BEEF
SAMN06103563	BEEF
SAMN06624545	BEEF
SAMN06111692	BEEF
SAMN06103562	BEEF
SAMN06103561	BEEF
SAMN05980078	BEEF
SAMN06297987	BEEF
SAMN06297978	BEEF
SAMN05928240	BEEF
SAMN06286014	BEEF
SAMN06459943	BEEF
SAMN06256193	BEEF
SAMN06286001	BEEF
SAMN06286003	BEEF
SAMN03922170	BEEF
SAMN02378178	BEEF
SAMN06213703	BEEF
SAMN06270119	BEEF
SAMN03218223	BEEF
SAMN06213658	BEEF
SAMN03702734	BEEF
SAMN04386010	BEEF
SAMN03702749	BEEF
SAMN06110501	BEEF
SAMN03431314	BEEF
SAMN03431306	BEEF
SAMN03431313	BEEF
SAMN06213702	BEEF
SAMN06270160	BEEF
SAMN03431311	BEEF
SAMN06672002	BEEF
SAMN01902376	BEEF
SAMN06270161	BEEF
SAMN03431312	BEEF
SAMN03431310	BEEF
SAMN06114191	BEEF
SAMN03431309	BEEF
SAMN03702723	BEEF
SAMN03431305	BEEF
SAMN01902399	BEEF
SAMN05603741	BEEF
SAMN05603744	BEEF
SAMN04102309	BEEF
SAMN07607755	BEEF
SAMN03941164	BEEF
SAMN03218205	BEEF
SAMN02845283	BEEF
SAMN02845284	BEEF
SAMN02845285	BEEF
SAMN02845286	BEEF
SAMN04517073	BEEF
SAMN04517075	BEEF
SAMN04451076	BEEF
SAMN04451077	BEEF
SAMN04451080	BEEF
SAMN05201927	BEEF
SAMN05201692	BEEF
SAMN03743924	BEEF
SAMN05440615	BEEF (CECAL)
SAMN05505611	BEEF (CECAL)
SAMN05965011	BEEF (CECAL)
SAMN04316385	BEEF (CECAL)
SAMN06103540	BEEF (CECAL)
SAMN05720805	BEEF (CECAL)
SAMN06346636	BEEF (CECAL)
SAMN05928250	BEEF (CECAL)
SAMN05505612	BEEF (CECAL)
SAMN07327479	BEEF (CECAL)
SAMN04359401	BEEF (CECAL)
SAMN04027167	BEEF (CECAL)
SAMN06015772	BEEF (CECAL)
SAMN07193925	BEEF (CECAL)
SAMN06127084	BEEF (CECAL)
SAMN05784378	BEEF (CECAL)
SAMN05784379	BEEF (CECAL)
SAMN05965014	BEEF (CECAL)
SAMN04025725	BEEF (CECAL)
SAMN05150257	BEEF (CECAL)
SAMN05596784	BEEF (CECAL)
SAMN04217155	BEEF (CECAL)
SAMN04507543	BEEF (CECAL)
SAMN05301295	BEEF (CECAL)
SAMN05558671	BEEF (CECAL)
SAMN07193964	BEEF (CECAL)
SAMN09545731	BEEF (CECAL)
SAMN06198637	BEEF (CECAL)
SAMN05195101	BEEF (CECAL)
SAMN05900918	BEEF (CECAL)
SAMN06015765	BEEF (CECAL)
SAMN06346652	BEEF (CECAL)
SAMN04605190	BEEF (CECAL)
SAMN08767315	BEEF (CECAL)
SAMN04325007	BEEF (CECAL)
SAMN05150605	BEEF (CECAL)
SAMN04510434	BEEF (CECAL)
SAMN04260528	BEEF (CECAL)
SAMN08182250	BEEF (CECAL)
SAMN04025728	BEEF (CECAL)
SAMN05965247	BEEF (CECAL)
SAMN05195093	BEEF (CECAL)
SAMN05900921	BEEF (CECAL)
SAMN05784371	BEEF (CECAL)
SAMN05558673	BEEF (CECAL)
SAMN06346648	BEEF (CECAL)
SAMN04325009	BEEF (CECAL)
SAMN04331709	BEEF (CECAL)
SAMN04376237	BEEF (CECAL)
SAMN06015758	BEEF (CECAL)
SAMN06328536	BEEF (CECAL)
SAMN04349959	BEEF (CECAL)
SAMN05784352	BEEF (CECAL)
SAMN06103547	BEEF (CECAL)
SAMN04376238	BEEF (CECAL)
SAMN04350819	BEEF (CECAL)
SAMN06048835	BEEF (CECAL)
SAMN09534613	BEEF (CECAL)
SAMN06161181	BEEF (CECAL)
SAMN05245187	BEEF (CECAL)
SAMN05720806	BEEF (CECAL)
SAMN04325016	BEEF (CECAL)
SAMN06048831	BEEF (CECAL)
SAMN04489849	BEEF (CECAL)
SAMN06307798	BEEF (CECAL)
SAMN06048828	BEEF (CECAL)
SAMN04568530	BEEF (CECAL)
SAMN05720809	BEEF (CECAL)
SAMN05720807	BEEF (CECAL)
SAMN05440581	BEEF (CECAL)
SAMN06271579	BEEF (CECAL)
SAMN06048832	BEEF (CECAL)
SAMN05928193	BEEF (CECAL)
SAMN04867496	BEEF (CECAL)
SAMN04161016	BEEF (CECAL)
SAMN06311849	BEEF (CECAL)
SAMN07452770	BEEF (CECAL)
SAMN05379552	BEEF (CECAL)
SAMN05784354	BEEF (CECAL)
SAMN06161191	BEEF (CECAL)
SAMN04297466	BEEF (CECAL)
SAMN04528757	BEEF (CECAL)
SAMN06459275	BEEF (CECAL)
SAMN04568544	BEEF (CECAL)
SAMN06198644	BEEF (CECAL)
SAMN05799443	BEEF (CECAL)
SAMN06624581	BEEF (CECAL)
SAMN04489846	BEEF (CECAL)
SAMN05596731	BEEF (CECAL)
SAMN06311847	BEEF (CECAL)
SAMN08291428	BEEF (CECAL)
SAMN05505616	BEEF (CECAL)
SAMN05965244	BEEF (CECAL)
SAMN05799461	BEEF (CECAL)
SAMN05176301	BEEF (CECAL)
SAMN06271581	BEEF (CECAL)
SAMN06161186	BEEF (CECAL)
SAMN06297958	BEEF (CECAL)
SAMN05661220	BEEF (CECAL)
SAMN05301302	BEEF (CECAL)
SAMN04370503	BEEF (CECAL)
SAMN08182253	BEEF (CECAL)
SAMN06256093	BEEF (CECAL)
SAMN05440593	BEEF (CECAL)
SAMN06473416	BEEF (CECAL)
SAMN05965015	BEEF (CECAL)
SAMN05661211	BEEF (CECAL)
SAMN05284031	BEEF (CECAL)
SAMN04528756	BEEF (CECAL)
SAMN06210544	BEEF (CECAL)
SAMN06307801	BEEF (CECAL)
SAMN05799448	BEEF (CECAL)
SAMN05195100	BEEF (CECAL)
SAMN05191778	BEEF (CECAL)
SAMN04605188	BEEF (CECAL)
SAMN05900925	BEEF (CECAL)
SAMN06624555	BEEF (CECAL)
SAMN06700796	BEEF (CECAL)
SAMN05284036	BEEF (CECAL)
SAMN06127078	BEEF (CECAL)
SAMN06046001	BEEF (CECAL)
SAMN04942625	BEEF (CECAL)
SAMN05514412	BEEF (CECAL)
SAMN04297472	BEEF (CECAL)
SAMN05514419	BEEF (CECAL)
SAMN05799405	BEEF (CECAL)
SAMN05514411	BEEF (CECAL)
SAMN05245188	BEEF (CECAL)
SAMN06198636	BEEF (CECAL)
SAMN04025714	BEEF (CECAL)
SAMN04964204	BEEF (CECAL)
SAMN04964189	BEEF (CECAL)
SAMN04325005	BEEF (CECAL)
SAMN04489847	BEEF (CECAL)
SAMN04482642	BEEF (CECAL)
SAMN05928273	BEEF (CECAL)
SAMN05928252	BEEF (CECAL)
SAMN07237656	BEEF (CECAL)
SAMN06046005	BEEF (CECAL)
SAMN06046002	BEEF (CECAL)
SAMN04217150	BEEF (CECAL)
SAMN04370501	BEEF (CECAL)
SAMN04588434	BEEF (CECAL)
SAMN04568543	BEEF (CECAL)
SAMN04217153	BEEF (CECAL)
SAMN07672007	BEEF (CECAL)
SAMN04384243	BEEF (CECAL)
SAMN04166359	BEEF (CECAL)
SAMN06015788	BEEF (CECAL)
SAMN05505607	BEEF (CECAL)
SAMN04025716	BEEF (CECAL)
SAMN05514413	BEEF (CECAL)
SAMN06346644	BEEF (CECAL)
SAMN06603806	BEEF (CECAL)
SAMN04217161	BEEF (CECAL)
SAMN06251005	BEEF (CECAL)
SAMN04217152	BEEF (CECAL)
SAMN06140453	BEEF (CECAL)
SAMN06198638	BEEF (CECAL)
SAMN06198639	BEEF (CECAL)
SAMN05965245	BEEF (CECAL)
SAMN05900924	BEEF (CECAL)
SAMN05965246	BEEF (CECAL)
SAMN07250910	BEEF (CECAL)
SAMN07340471	BEEF (CECAL)
SAMN06603828	BEEF (CECAL)
SAMN06700798	BEEF (CECAL)
SAMN06256081	BEEF (CECAL)
SAMN05720510	BEEF (CECAL)
SAMN06256082	BEEF (CECAL)
SAMN05799465	BEEF (CECAL)
SAMN04528759	BEEF (CECAL)
SAMN06256083	BEEF (CECAL)
SAMN04260961	BEEF (CECAL)
SAMN04384244	BEEF (CECAL)
SAMN04349962	BEEF (CECAL)
SAMN06624582	BEEF (CECAL)
SAMN04964201	BEEF (CECAL)
SAMN05965016	BEEF (CECAL)
SAMN07340474	BEEF (CECAL)
SAMN06129001	BEEF (CECAL)
SAMN06603818	BEEF (CECAL)
SAMN05928270	BEEF (CECAL)
SAMN04437771	BEEF (CECAL)
SAMN04025735	BEEF (CECAL)
SAMN05440599	BEEF (CECAL)
SAMN05799463	BEEF (CECAL)
SAMN05176304	BEEF (CECAL)
SAMN06307853	BEEF (CECAL)
SAMN05558672	BEEF (CECAL)
SAMN04025743	BEEF (CECAL)
SAMN06015792	BEEF (CECAL)
SAMN07975010	BEEF (CECAL)
SAMN04359402	BEEF (CECAL)
SAMN05900926	BEEF (CECAL)
SAMN04964209	BEEF (CECAL)
SAMN05596777	BEEF (CECAL)
SAMN04964207	BEEF (CECAL)
SAMN05596774	BEEF (CECAL)
SAMN08182249	BEEF (CECAL)
SAMN06311848	BEEF (CECAL)
SAMN06163827	BEEF (CECAL)
SAMN09233761	BEEF (CECAL)
SAMN04260534	BEEF (CECAL)
SAMN04260537	BEEF (CECAL)
SAMN04384223	BEEF (CECAL)
SAMN06210543	BEEF (CECAL)
SAMN04350814	BEEF (CECAL)
SAMN06015767	BEEF (CECAL)
SAMN04528754	BEEF (CECAL)
SAMN05606850	BEEF (CECAL)
SAMN04316398	BEEF (CECAL)
SAMN04588428	BEEF (CECAL)
SAMN04481316	BEEF (CECAL)
SAMN06198632	BEEF (CECAL)
SAMN04014672	BEEF (CECAL)
SAMN05661205	BEEF (CECAL)
SAMN04869858	BEEF (CECAL)
SAMN04316379	BEEF (CECAL)
SAMN05900920	BEEF (CECAL)
SAMN04605175	BEEF (CECAL)
SAMN04600708	BEEF (CECAL)
SAMN04396259	BEEF (CECAL)
SAMN05928275	BEEF (CECAL)
SAMN06603820	BEEF (CECAL)
SAMN04316384	BEEF (CECAL)
SAMN04025719	BEEF (CECAL)
SAMN04349965	BEEF (CECAL)
SAMN05284025	BEEF (CECAL)
SAMN06015775	BEEF (CECAL)
SAMN06307800	BEEF (CECAL)
SAMN04376249	BEEF (CECAL)
SAMN06103542	BEEF (CECAL)
SAMN04554937	BEEF (CECAL)
SAMN05965240	BEEF (CECAL)
SAMN04166360	BEEF (CECAL)
SAMN06638396	BEEF (CECAL)
SAMN06198634	BEEF (CECAL)
SAMN06256097	BEEF (CECAL)
SAMN06624519	BEEF (CECAL)
SAMN04396265	BEEF (CECAL)
SAMN06603808	BEEF (CECAL)
SAMN07835486	BEEF (CECAL)
SAMN06603819	BEEF (CECAL)
SAMN05928276	BEEF (CECAL)
SAMN05440600	BEEF (CECAL)
SAMN05440584	BEEF (CECAL)
SAMN04297469	BEEF (CECAL)
SAMN05301303	BEEF (CECAL)
SAMN04350817	BEEF (CECAL)
SAMN04217160	BEEF (CECAL)
SAMN04350816	BEEF (CECAL)
SAMN04316399	BEEF (CECAL)
SAMN04027105	BEEF (CECAL)
SAMN06271584	BEEF (CECAL)
SAMN05379550	BEEF (CECAL)
SAMN05379544	BEEF (CECAL)
SAMN04014670	BEEF (CECAL)
SAMN05928205	BEEF (CECAL)
SAMN05965241	BEEF (CECAL)
SAMN04605167	BEEF (CECAL)
SAMN05784362	BEEF (CECAL)
SAMN04869808	BEEF (CECAL)
SAMN04600710	BEEF (CECAL)
SAMN04869857	BEEF (CECAL)
SAMN07352481	BEEF (CECAL)
SAMN04588429	BEEF (CECAL)
SAMN06307816	BEEF (CECAL)
SAMN05945105	BEEF (CECAL)
SAMN05750476	BEEF (CECAL)
SAMN04316388	BEEF (CECAL)
SAMN05284028	BEEF (CECAL)
SAMN06161188	BEEF (CECAL)
SAMN04316402	BEEF (CECAL)
SAMN05900916	BEEF (CECAL)
SAMN04942616	BEEF (CECAL)
SAMN06346643	BEEF (CECAL)
SAMN05606863	BEEF (CECAL)
SAMN05900912	BEEF (CECAL)
SAMN04338166	BEEF (CECAL)
SAMN05505564	BEEF (CECAL)
SAMN06128997	BEEF (CECAL)
SAMN06624507	BEEF (CECAL)
SAMN06638395	BEEF (CECAL)
SAMN05784366	BEEF (CECAL)
SAMN04014669	BEEF (CECAL)
SAMN05596781	BEEF (CECAL)
SAMN04481398	BEEF (CECAL)
SAMN05928280	BEEF (CECAL)
SAMN04396281	BEEF (CECAL)
SAMN06048851	BEEF (CECAL)
SAMN04025718	BEEF (CECAL)
SAMN04025721	BEEF (CECAL)
SAMN05596740	BEEF (CECAL)
SAMN05596730	BEEF (CECAL)
SAMN06256236	BEEF (CECAL)
SAMN05784358	BEEF (CECAL)
SAMN05965242	BEEF (CECAL)
SAMN04528762	BEEF (CECAL)
SAMN06624583	BEEF (CECAL)
SAMN04396274	BEEF (CECAL)
SAMN04027101	BEEF (CECAL)
SAMN04316383	BEEF (CECAL)
SAMN04025734	BEEF (CECAL)
SAMN04316394	BEEF (CECAL)
SAMN05784365	BEEF (CECAL)
SAMN05964750	BEEF (CECAL)
SAMN05596786	BEEF (CECAL)
SAMN05900923	BEEF (CECAL)
SAMN04437781	BEEF (CECAL)
SAMN06307799	BEEF (CECAL)
SAMN04575034	BEEF (CECAL)
SAMN05379547	BEEF (CECAL)
SAMN09274448	BEEF (CECAL)
SAMN09274450	BEEF (CECAL)
SAMN05928281	BEEF (CECAL)
SAMN06829535	BEEF (CECAL)
SAMN05596773	BEEF (CECAL)
SAMN05965123	BEEF (CECAL)
SAMN05301304	BEEF (CECAL)
SAMN05965125	BEEF (CECAL)
SAMN05274318	BEEF (CECAL)
SAMN04331726	BEEF (CECAL)
SAMN06603805	BEEF (CECAL)
SAMN06198647	BEEF (CECAL)
SAMN05661215	BEEF (CECAL)
SAMN05440699	BEEF (CECAL)
SAMN06297960	BEEF (CECAL)
SAMN05661207	BEEF (CECAL)
SAMN05150258	BEEF (CECAL)
SAMN06140452	BEEF (CECAL)
SAMN04337205	BEEF (CECAL)
SAMN05461917	BEEF (CECAL)
SAMN05661216	BEEF (CECAL)
SAMN04014666	BEEF (CECAL)
SAMN04027094	BEEF (CECAL)
SAMN04600707	BEEF (CECAL)
SAMN06140454	BEEF (CECAL)
SAMN05191777	BEEF (CECAL)
SAMN06328263	BEEF (CECAL)
SAMN06328259	BEEF (CECAL)
SAMN04316393	BEEF (CECAL)
SAMN06307817	BEEF (CECAL)
SAMN04025731	BEEF (CECAL)
SAMN04316390	BEEF (CECAL)
SAMN06603822	BEEF (CECAL)
SAMN04481395	BEEF (CECAL)
SAMN06210547	BEEF (CECAL)
SAMN05900914	BEEF (CECAL)
SAMN05965122	BEEF (CECAL)
SAMN04942618	BEEF (CECAL)
SAMN04338163	BEEF (CECAL)
SAMN04481317	BEEF (CECAL)
SAMN05274317	BEEF (CECAL)
SAMN04568451	BEEF (CECAL)
SAMN04501555	BEEF (CECAL)
SAMN04605178	BEEF (CECAL)
SAMN04869642	BEEF (CECAL)
SAMN05461913	BEEF (CECAL)
SAMN05982230	BEEF (CECAL)
SAMN04285054	BEEF (CECAL)
SAMN07349474	BEEF (CECAL)
SAMN04867492	BEEF (CECAL)
SAMN05274325	BEEF (CECAL)
SAMN06198631	BEEF (CECAL)
SAMN04376253	BEEF (CECAL)
SAMN06603825	BEEF (CECAL)
SAMN06251010	BEEF (CECAL)
SAMN05900917	BEEF (CECAL)
SAMN05982229	BEEF (CECAL)
SAMN04942710	BEEF (CECAL)
SAMN04869641	BEEF (CECAL)
SAMN05900911	BEEF (CECAL)
SAMN09274449	BEEF (CECAL)
SAMN04027098	BEEF (CECAL)
SAMN06307818	BEEF (CECAL)
SAMN08169384	BEEF (CECAL)
SAMN07349619	BEEF (CECAL)
SAMN04908467	BEEF (CECAL)
SAMN06307809	BEEF (CECAL)
SAMN06048845	BEEF (CECAL)
SAMN06165758	BEEF (CECAL)
SAMN05900913	BEEF (CECAL)
SAMN04338159	BEEF (CECAL)
SAMN05964745	BEEF (CECAL)
SAMN05461906	BEEF (CECAL)
SAMN05274320	BEEF (CECAL)
SAMN04316400	BEEF (CECAL)
SAMN05982228	BEEF (CECAL)
SAMN05982227	BEEF (CECAL)
SAMN07250906	BEEF (CECAL)
SAMN05982231	BEEF (CECAL)
SAMN04501556	BEEF (CECAL)
SAMN04869637	BEEF (CECAL)
SAMN05596772	BEEF (CECAL)
SAMN05784363	BEEF (CECAL)
SAMN05965012	BEEF (CECAL)
SAMN07605931	BEEF (CECAL)
SAMN06328267	BEEF (CECAL)
SAMN04482643	BEEF (CECAL)
SAMN07250892	BEEF (CECAL)
SAMN04325013	BEEF (CECAL)
SAMN04605170	BEEF (CECAL)
SAMN04550936	BEEF (CECAL)
SAMN04501559	BEEF (CECAL)
SAMN05799394	BEEF (CECAL)
SAMN05928199	BEEF (CECAL)
SAMN06624515	BEEF (CECAL)
SAMN05301298	BEEF (CECAL)
SAMN06163825	BEEF (CECAL)
SAMN05596787	BEEF (CECAL)
SAMN05928192	BEEF (CECAL)
SAMN06015771	BEEF (CECAL)
SAMN06603821	BEEF (CECAL)
SAMN06271538	BEEF (CECAL)
SAMN06015773	BEEF (CECAL)
SAMN04575035	BEEF (CECAL)
SAMN04942661	BEEF (CECAL)
SAMN07560999	BEEF (CECAL)
SAMN06459286	BEEF (CECAL)
SAMN06603809	BEEF (CECAL)
SAMN05661213	BEEF (CECAL)
SAMN05461919	BEEF (CECAL)
SAMN04027095	BEEF (CECAL)
SAMN04260529	BEEF (CECAL)
SAMN07563071	BEEF (CECAL)
SAMN04376242	BEEF (CECAL)
SAMN04550934	BEEF (CECAL)
SAMN06271542	BEEF (CECAL)
SAMN06307802	BEEF (CECAL)
SAMN07283940	BEEF (CECAL)
SAMN05514416	BEEF (CECAL)
SAMN04370502	BEEF (CECAL)
SAMN04337194	BEEF (CECAL)
SAMN03940993	BEEF (CECAL)
SAMN05606844	BEEF (CECAL)
SAMN05784361	BEEF (CECAL)
SAMN05249494	BEEF (CECAL)
SAMN06015757	BEEF (CECAL)
SAMN05505561	BEEF (CECAL)
SAMN04396270	BEEF (CECAL)
SAMN05784380	BEEF (CECAL)
SAMN04507536	BEEF (CECAL)
SAMN06163828	BEEF (CECAL)
SAMN06307812	BEEF (CECAL)
SAMN05965239	BEEF (CECAL)
SAMN05301279	BEEF (CECAL)
SAMN04338168	BEEF (CECAL)
SAMN05720511	BEEF (CECAL)
SAMN07605909	BEEF (CECAL)
SAMN05799464	BEEF (CECAL)
SAMN05379549	BEEF (CECAL)
SAMN03940293	BEEF (CECAL)
SAMN06015755	BEEF (CECAL)
SAMN04337203	BEEF (CECAL)
SAMN05784377	BEEF (CECAL)
SAMN06165752	BEEF (CECAL)
SAMN08981377	BEEF (CECAL)
SAMN04376246	BEEF (CECAL)
SAMN04337209	BEEF (CECAL)
SAMN06328531	BEEF (CECAL)
SAMN05964743	BEEF (CECAL)
SAMN06103548	BEEF (CECAL)
SAMN05408016	BEEF (CECAL)
SAMN05301282	BEEF (CECAL)
SAMN04331739	BEEF (CECAL)
SAMN06603810	BEEF (CECAL)
SAMN05379543	BEEF (CECAL)
SAMN05461921	BEEF (CECAL)
SAMN06048834	BEEF (CECAL)
SAMN04605168	BEEF (CECAL)
SAMN04027103	BEEF (CECAL)
SAMN04217159	BEEF (CECAL)
SAMN07410854	BEEF (CECAL)
SAMN05720800	BEEF (CECAL)
SAMN05945098	BEEF (CECAL)
SAMN05461916	BEEF (CECAL)
SAMN06140451	BEEF (CECAL)
SAMN04575036	BEEF (CECAL)
SAMN06015789	BEEF (CECAL)
SAMN05301297	BEEF (CECAL)
SAMN04481405	BEEF (CECAL)
SAMN05661204	BEEF (CECAL)
SAMN05505617	BEEF (CECAL)
SAMN04942712	BEEF (CECAL)
SAMN07605943	BEEF (CECAL)
SAMN03940999	BEEF (CECAL)
SAMN04396278	BEEF (CECAL)
SAMN05461914	BEEF (CECAL)
SAMN09534608	BEEF (CECAL)
SAMN04869849	BEEF (CECAL)
SAMN08182237	BEEF (CECAL)
SAMN06256096	BEEF (CECAL)
SAMN05301294	BEEF (CECAL)
SAMN05928204	BEEF (CECAL)
SAMN05928200	BEEF (CECAL)
SAMN05991078	BEEF (CECAL)
SAMN05965238	BEEF (CECAL)
SAMN05301277	BEEF (CECAL)
SAMN07340477	BEEF (CECAL)
SAMN09545733	BEEF (CECAL)
SAMN05784375	BEEF (CECAL)
SAMN05720509	BEEF (CECAL)
SAMN05799442	BEEF (CECAL)
SAMN04359405	BEEF (CECAL)
SAMN06624514	BEEF (CECAL)
SAMN04337201	BEEF (CECAL)
SAMN05150601	BEEF (CECAL)
SAMN04217151	BEEF (CECAL)
SAMN04437772	BEEF (CECAL)
SAMN06048842	BEEF (CECAL)
SAMN05461900	BEEF (CECAL)
SAMN04027102	BEEF (CECAL)
SAMN04217164	BEEF (CECAL)
SAMN04568449	BEEF (CECAL)
SAMN06103549	BEEF (CECAL)
SAMN05784356	BEEF (CECAL)
SAMN05514415	BEEF (CECAL)
SAMN05284113	BEEF (CECAL)
SAMN05928197	BEEF (CECAL)
SAMN04588437	BEEF (CECAL)
SAMN05274316	BEEF (CECAL)
SAMN05440700	BEEF (CECAL)
SAMN06015784	BEEF (CECAL)
SAMN05150602	BEEF (CECAL)
SAMN04507544	BEEF (CECAL)
SAMN05195095	BEEF (CECAL)
SAMN06271546	BEEF (CECAL)
SAMN04461477	BEEF (CECAL)
SAMN05799446	BEEF (CECAL)
SAMN04481314	BEEF (CECAL)
SAMN06015783	BEEF (CECAL)
SAMN05928190	BEEF (CECAL)
SAMN05284027	BEEF (CECAL)
SAMN05606841	BEEF (CECAL)
SAMN05440706	BEEF (CECAL)
SAMN05440705	BEEF (CECAL)
SAMN05606846	BEEF (CECAL)
SAMN04260531	BEEF (CECAL)
SAMN04384218	BEEF (CECAL)
SAMN06163789	BEEF (CECAL)
SAMN04482644	BEEF (CECAL)
SAMN04481403	BEEF (CECAL)
SAMN06297957	BEEF (CECAL)
SAMN04359404	BEEF (CECAL)
SAMN05606845	BEEF (CECAL)
SAMN05195094	BEEF (CECAL)
SAMN06459274	BEEF (CECAL)
SAMN04489845	BEEF (CECAL)
SAMN06271544	BEEF (CECAL)
SAMN04501547	BEEF (CECAL)
SAMN06128993	BEEF (CECAL)
SAMN05784364	BEEF (CECAL)
SAMN04260536	BEEF (CECAL)
SAMN06015762	BEEF (CECAL)
SAMN04370499	BEEF (CECAL)
SAMN05150255	BEEF (CECAL)
SAMN05440703	BEEF (CECAL)
SAMN05799468	BEEF (CECAL)
SAMN04337211	BEEF (CECAL)
SAMN05195090	BEEF (CECAL)
SAMN05461905	BEEF (CECAL)
SAMN04325010	BEEF (CECAL)
SAMN05964746	BEEF (CECAL)
SAMN04331718	BEEF (CECAL)
SAMN05720502	BEEF (CECAL)
SAMN06048872	BEEF (CECAL)
SAMN03842015	CHICKEN
SAMN03842017	CHICKEN
SAMN03842018	CHICKEN
SAMN02384293	CHICKEN
SAMN02384326	CHICKEN
SAMN02384274	CHICKEN
SAMN02384256	CHICKEN
SAMN02384325	CHICKEN
SAMN02384338	CHICKEN
SAMN02384306	CHICKEN
SAMN02384339	CHICKEN
SAMN02384255	CHICKEN
SAMN02384270	CHICKEN
SAMN02384334	CHICKEN
SAMN02384309	CHICKEN
SAMN02384280	CHICKEN
SAMN02384327	CHICKEN
SAMN02384310	CHICKEN
SAMN02384335	CHICKEN
SAMN02384291	CHICKEN
SAMN02384328	CHICKEN
SAMN02384285	CHICKEN
SAMN02384259	CHICKEN
SAMN02384329	CHICKEN
SAMN02384312	CHICKEN
SAMN02384288	CHICKEN
SAMN02384324	CHICKEN
SAMN02384305	CHICKEN
SAMN04226694	CHICKEN
SAMN04226695	CHICKEN
SAMN06175361	CHICKEN
SAMN06213809	CHICKEN
SAMN08001092	CHICKEN
SAMN06213768	CHICKEN
SAMN02595036	CHICKEN
SAMN02595034	CHICKEN
SAMN02595030	CHICKEN
SAMN02595012	CHICKEN
SAMN02595015	CHICKEN
SAMN02595031	CHICKEN
SAMN02595003	CHICKEN
SAMN02595025	CHICKEN
SAMN02595016	CHICKEN
SAMN02595029	CHICKEN
SAMN02595007	CHICKEN
SAMN02595033	CHICKEN
SAMN02595004	CHICKEN
SAMN01902397	CHICKEN
SAMN06672000	CHICKEN
SAMN01088049	CHICKEN
SAMN02415285	CHICKEN
SAMN02368607	CHICKEN
SAMN02384187	CHICKEN
SAMN02384189	CHICKEN
SAMN02384190	CHICKEN
SAMN05560711	CHICKEN
SAMN05560716	CHICKEN
SAMN05829264	CHICKEN
SAMN05560710	CHICKEN
SAMN05603771	CHICKEN
SAMN05560714	CHICKEN
SAMN05755780	CHICKEN
SAMN05755781	CHICKEN
SAMN05829262	CHICKEN
SAMN05755766	CHICKEN
SAMN06110576	CHICKEN
SAMN06040361	CHICKEN
SAMN05560717	CHICKEN
SAMN05755768	CHICKEN
SAMN06040357	CHICKEN
SAMN05560719	CHICKEN
SAMN06040364	CHICKEN
SAMN05755770	CHICKEN
SAMN06040360	CHICKEN
SAMN05829263	CHICKEN
SAMN05603738	CHICKEN
SAMN05603770	CHICKEN
SAMN05755777	CHICKEN
SAMN05560718	CHICKEN
SAMN05755767	CHICKEN
SAMN06040366	CHICKEN
SAMN06040368	CHICKEN
SAMN05755778	CHICKEN
SAMN05603734	CHICKEN
SAMN05603737	CHICKEN
SAMN05603735	CHICKEN
SAMN06040365	CHICKEN
SAMN06110577	CHICKEN
SAMN05755769	CHICKEN
SAMN05603740	CHICKEN
SAMN06040358	CHICKEN
SAMN05755773	CHICKEN
SAMN06040359	CHICKEN
SAMN05829261	CHICKEN
SAMN05603736	CHICKEN
SAMN05755776	CHICKEN
SAMN06040367	CHICKEN
SAMN05755772	CHICKEN
SAMN06040363	CHICKEN
SAMN05755774	CHICKEN
SAMN05829260	CHICKEN
SAMN05560715	CHICKEN
SAMN05603739	CHICKEN
SAMN05829267	CHICKEN
SAMN05603733	CHICKEN
SAMN05755775	CHICKEN
SAMN05755771	CHICKEN
SAMN05829265	CHICKEN
SAMN06040362	CHICKEN
SAMN05829268	CHICKEN
SAMN05829266	CHICKEN
SAMN05755779	CHICKEN
SAMN03165671	CHICKEN
SAMN08606797	CHICKEN
SAMN03165672	CHICKEN
SAMN03112707	CHICKEN
SAMN08606798	CHICKEN
SAMN03165678	CHICKEN
SAMN03112706	CHICKEN
SAMN08040198	CHICKEN
SAMN06283410	CHICKEN
SAMN03464888	CHICKEN
SAMN04485953	CHICKEN
SAMN03418451	CHICKEN
SAMN04485954	CHICKEN
SAMN04451165	CHICKEN
SAMN03418463	CHICKEN
SAMN02182974	CHICKEN
SAMN03418417	CHICKEN
SAMN03464883	CHICKEN
SAMN03464765	CHICKEN
SAMN03418399	CHICKEN
SAMN03282069	CHICKEN
SAMN03464739	CHICKEN
SAMN03282100	CHICKEN
SAMN04451163	CHICKEN
SAMN03487699	CHICKEN
SAMN03289418	CHICKEN
SAMN04572885	CHICKEN
SAMN03289441	CHICKEN
SAMN03418411	CHICKEN
SAMN03573317	CHICKEN
SAMN03282071	CHICKEN
SAMN03275359	CHICKEN
SAMN03360885	CHICKEN
SAMN04485955	CHICKEN
SAMN03464807	CHICKEN
SAMN03418413	CHICKEN
SAMN03487720	CHICKEN
SAMN03289449	CHICKEN
SAMN01041153	CHICKEN
SAMN03360896	CHICKEN
SAMN02403247	CHICKEN
SAMN03400369	CHICKEN
SAMN02403241	CHICKEN
SAMN03282099	CHICKEN
SAMN05578267	CHICKEN
SAMN03282089	CHICKEN
SAMN03487700	CHICKEN
SAMN03360870	CHICKEN
SAMN04572826	CHICKEN
SAMN04451192	CHICKEN
SAMN04485948	CHICKEN
SAMN04485947	CHICKEN
SAMN03487712	CHICKEN
SAMN03275357	CHICKEN
SAMN03455289	CHICKEN
SAMN03275360	CHICKEN
SAMN03418437	CHICKEN
SAMN05829377	CHICKEN
SAMN03282091	CHICKEN
SAMN03455269	CHICKEN
SAMN04485958	CHICKEN
SAMN03282125	CHICKEN
SAMN03289392	CHICKEN
SAMN03464854	CHICKEN
SAMN02403243	CHICKEN
SAMN04516948	CHICKEN
SAMN03418395	CHICKEN
SAMN03487625	CHICKEN
SAMN03289438	CHICKEN
SAMN04485956	CHICKEN
SAMN02368118	CHICKEN
SAMN02908519	CHICKEN
SAMN03360882	CHICKEN
SAMN03455284	CHICKEN
SAMN03455270	CHICKEN
SAMN03418421	CHICKEN
SAMN03455302	CHICKEN
SAMN02384185	CHICKEN
SAMN03487685	CHICKEN
SAMN03455298	CHICKEN
SAMN03282097	CHICKEN
SAMN03464773	CHICKEN
SAMN03275358	CHICKEN
SAMN03289422	CHICKEN
SAMN03573239	CHICKEN
SAMN03573256	CHICKEN
SAMN03487703	CHICKEN
SAMN03455241	CHICKEN
SAMN03455309	CHICKEN
SAMN04485949	CHICKEN
SAMN04451162	CHICKEN
SAMN02182973	CHICKEN
SAMN03455240	CHICKEN
SAMN03464814	CHICKEN
SAMN04516958	CHICKEN
SAMN03289421	CHICKEN
SAMN03282077	CHICKEN
SAMN06074158	CHICKEN
SAMN04451189	CHICKEN
SAMN03289440	CHICKEN
SAMN04485952	CHICKEN
SAMN02403240	CHICKEN
SAMN03289402	CHICKEN
SAMN03487622	CHICKEN
SAMN03282076	CHICKEN
SAMN03487695	CHICKEN
SAMN03289456	CHICKEN
SAMN04572884	CHICKEN
SAMN02368091	CHICKEN
SAMN03360871	CHICKEN
SAMN02368144	CHICKEN
SAMN03282127	CHICKEN
SAMN03275370	CHICKEN
SAMN04451195	CHICKEN
SAMN04451061	CHICKEN
SAMN03418426	CHICKEN
SAMN03289379	CHICKEN
SAMN03464752	CHICKEN
SAMN03464813	CHICKEN
SAMN03418447	CHICKEN
SAMN03289377	CHICKEN
SAMN02368139	CHICKEN
SAMN03289458	CHICKEN
SAMN02368554	CHICKEN
SAMN02403254	CHICKEN
SAMN03573289	CHICKEN
SAMN04451160	CHICKEN
SAMN04572909	CHICKEN
SAMN03464806	CHICKEN
SAMN04451164	CHICKEN
SAMN04572907	CHICKEN
SAMN04451166	CHICKEN
SAMN04485957	CHICKEN
SAMN06110602	CHICKEN
SAMN04535322	CHICKEN
SAMN03282141	CHICKEN
SAMN02403244	CHICKEN
SAMN04451191	CHICKEN
SAMN02403305	CHICKEN
SAMN03464871	CHICKEN
SAMN03282113	CHICKEN
SAMN03464884	CHICKEN
SAMN03455278	CHICKEN
SAMN03275368	CHICKEN
SAMN03275371	CHICKEN
SAMN03289367	CHICKEN
SAMN07146521	CHICKEN
SAMN03360889	CHICKEN
SAMN03282094	CHICKEN
SAMN03455244	CHICKEN
SAMN03464808	CHICKEN
SAMN03464801	CHICKEN
SAMN03487642	CHICKEN
SAMN03455239	CHICKEN
SAMN03282132	CHICKEN
SAMN02368140	CHICKEN
SAMN03455285	CHICKEN
SAMN03418412	CHICKEN
SAMN03464809	CHICKEN
SAMN01041179	CHICKEN
SAMN01041174	CHICKEN
SAMN03418432	CHICKEN
SAMN02368573	CHICKEN
SAMN03418419	CHICKEN
SAMN03418401	CHICKEN
SAMN03464818	CHICKEN
SAMN03455231	CHICKEN
SAMN03464727	CHICKEN
SAMN04451167	CHICKEN
SAMN03289381	CHICKEN
SAMN03464906	CHICKEN
SAMN03573246	CHICKEN
SAMN03464894	CHICKEN
SAMN03282088	CHICKEN
SAMN03455282	CHICKEN
SAMN03275372	CHICKEN
SAMN03464908	CHICKEN
SAMN03418384	CHICKEN
SAMN03289442	CHICKEN
SAMN03455279	CHICKEN
SAMN03464736	CHICKEN
SAMN02368590	CHICKEN
SAMN02325882	CHICKEN
SAMN03275373	CHICKEN
SAMN03455236	CHICKEN
SAMN03455246	CHICKEN
SAMN02403412	CHICKEN
SAMN02368155	CHICKEN
SAMN03282135	CHICKEN
SAMN03487627	CHICKEN
SAMN03573271	CHICKEN
SAMN04485946	CHICKEN
SAMN04451157	CHICKEN
SAMN03400325	CHICKEN
SAMN04451159	CHICKEN
SAMN04485951	CHICKEN
SAMN04451161	CHICKEN
SAMN03282083	CHICKEN
SAMN03289382	CHICKEN
SAMN03464802	CHICKEN
SAMN03573240	CHICKEN
[truncated: 16,665 more rows]

## Sheet: Appendix 1 Table 2
Article DOI: https://doi.org/10.3201/eid3104.241172
Attribution of Salmonella enterica to Food Sources by Using Whole-Genome Sequencing Data
Appendix 1 Table 2. Calculated permutation importance and genome location for the top 7,360 loci used in the trained random forest model.
Locus	Importance	Genome Location
SALM_19616	0.0344781	Non-Core
SALM_14818	0.0226921	Non-Core
SALM_19490	0.0199547	Non-Core
SALM_15196	0.0191837	Non-Core
SALM_16672	0.013997	Core
SALM_15574	0.0138265	Non-Core
SALM_15195	0.0135905	Core
SALM_16254	0.0127278	Core
SALM_16194	0.0126545	Core
SALM_16717	0.0125618	Core
SALM_15286	0.0121572	Core
SALM_16673	0.0115736	Core
SALM_19561	0.0115654	Non-Core
SALM_15335	0.0112962	Core
SALM_16264	0.0108298	Core
SALM_15809	0.0104874	Core
SALM_17051	0.0104625	Non-Core
SALM_15736	0.009975	Core
SALM_15378	0.00996777	Core
SALM_15800	0.00996596	Core
SALM_17151	0.00994404	Core
SALM_16934	0.00985364	Core
SALM_15278	0.00982419	Core
SALM_17392	0.00982203	Core
SALM_16744	0.00977116	Core
SALM_16361	0.00963302	Core
SALM_19387	0.00956169	Non-Core
SALM_16021	0.00938718	Core
SALM_15099	0.00916451	Core
SALM_17086	0.00910584	Core
SALM_15578	0.00905771	Core
SALM_19425	0.00887033	Non-Core
SALM_19476	0.00874694	Non-Core
SALM_17055	0.00836507	Core
SALM_18004	0.00834772	Core
SALM_17781	0.00830993	Core
SALM_17080	0.00822322	Core
SALM_16952	0.00821005	Core
SALM_18564	0.00818487	Core
SALM_16577	0.00816095	Non-Core
SALM_18758	0.00800603	Non-Core
SALM_15707	0.00798551	Core
SALM_15057	0.0079422	Non-Core
SALM_14944	0.00778025	Non-Core
SALM_15506	0.00778008	Core
SALM_17817	0.00750681	Core
SALM_19499	0.00749297	Non-Core
SALM_15383	0.00747091	Core
SALM_14753	0.00739411	Core
SALM_17592	0.0073427	Core
SALM_19530	0.00724761	Non-Core
SALM_16026	0.00716888	Non-Core
SALM_15483	0.00714605	Core
SALM_14735	0.00707561	Non-Core
SALM_15810	0.00695353	Core
SALM_14763	0.0069159	Core
SALM_16036	0.00687189	Core
SALM_17747	0.00685228	Core
SALM_17050	0.00681948	Core
SALM_16184	0.00669952	Core
SALM_15418	0.00668931	Non-Core
SALM_16240	0.00666582	Core
SALM_17165	0.00664627	Core
SALM_16649	0.00661506	Non-Core
SALM_17428	0.00647605	Core
SALM_19102	0.00647512	Non-Core
SALM_16935	0.006449	Core
SALM_16140	0.00644533	Core
SALM_19505	0.00639605	Non-Core
SALM_18234	0.00637541	Non-Core
SALM_19486	0.00637317	Non-Core
SALM_17478	0.00637073	Core
SALM_16062	0.00631255	Core
SALM_16110	0.00626912	Core
SALM_15936	0.00626581	Core
SALM_16815	0.00624787	Core
SALM_17358	0.00619542	Core
SALM_15914	0.00614608	Core
SALM_15606	0.00607692	Core
SALM_15177	0.00599939	Core
SALM_16665	0.00598847	Core
SALM_15200	0.00597602	Core
SALM_16404	0.00593013	Core
SALM_15062	0.00587742	Core
SALM_15953	0.00585753	Core
SALM_16407	0.00575836	Non-Core
SALM_16297	0.00574427	Core
SALM_15103	0.00570638	Core
SALM_17394	0.00561869	Core
SALM_15597	0.00558267	Core
SALM_16800	0.00552863	Core
SALM_16751	0.00551934	Core
SALM_15499	0.00544344	Non-Core
SALM_18673	0.00538747	Non-Core
SALM_16046	0.00537791	Core
SALM_14825	0.00534207	Core
SALM_15285	0.00533302	Core
SALM_15279	0.00531465	Core
SALM_19433	0.00531169	Non-Core
SALM_16437	0.00530511	Core
SALM_17620	0.00528447	Core
SALM_18767	0.00527976	Core
SALM_19406	0.00526348	Non-Core
SALM_16251	0.00525882	Core
SALM_15275	0.00525289	Core
SALM_16328	0.00519911	Core
SALM_15733	0.00517939	Core
SALM_17898	0.00517492	Core
SALM_18488	0.00515539	Non-Core
SALM_14861	0.00514874	Non-Core
SALM_17933	0.00514727	Core
SALM_18051	0.00514707	Core
SALM_17040	0.00514503	Core
SALM_16983	0.00513632	Core
SALM_19447	0.00511788	Non-Core
SALM_15685	0.00510504	Core
SALM_16812	0.00508563	Core
SALM_19498	0.00507077	Non-Core
SALM_15860	0.00504983	Core
SALM_17160	0.00504895	Core
SALM_16397	0.00504261	Core
SALM_16675	0.0050409	Core
SALM_16040	0.00501285	Non-Core
SALM_16745	0.00498588	Core
SALM_19531	0.00495468	Non-Core
SALM_19470	0.00495397	Non-Core
SALM_16831	0.0049415	Core
SALM_16298	0.00488288	Core
SALM_16967	0.00485704	Core
SALM_18048	0.00484075	Non-Core
SALM_22452	0.00483236	Non-Core
SALM_19529	0.00483171	Non-Core
SALM_17220	0.0048201	Core
SALM_19562	0.0047892	Non-Core
SALM_15380	0.00477857	Core
SALM_15760	0.00476622	Core
SALM_15698	0.0047393	Core
SALM_16995	0.0047274	Core
SALM_18518	0.00472672	Core
SALM_17427	0.00471489	Core
SALM_15882	0.00471095	Core
SALM_15797	0.00470632	Core
SALM_15998	0.00466203	Core
SALM_18496	0.00461781	Core
SALM_18937	0.00461749	Non-Core
SALM_17998	0.00458725	Core
SALM_15361	0.00456318	Core
SALM_18726	0.00453051	Core
SALM_17269	0.00451988	Core
SALM_17282	0.00451628	Core
SALM_15283	0.00451228	Core
SALM_15458	0.00450234	Core
SALM_14541	0.0045013	Core
SALM_16848	0.00448696	Core
SALM_17097	0.00448426	Core
SALM_17556	0.00447425	Core
SALM_19392	0.00445724	Non-Core
SALM_18104	0.004443	Non-Core
SALM_18672	0.00444216	Core
SALM_17917	0.00444105	Non-Core
SALM_17906	0.00440677	Core
SALM_16803	0.00438458	Core
SALM_15244	0.00437554	Core
SALM_16457	0.00436841	Core
SALM_18640	0.00436403	Core
SALM_18168	0.00435872	Core
SALM_18390	0.00435715	Core
SALM_14881	0.00434625	Core
SALM_17734	0.00427831	Core
SALM_16430	0.00424205	Core
SALM_17679	0.00422884	Core
SALM_16332	0.00422439	Core
SALM_16018	0.00421062	Core
SALM_17849	0.00419435	Core
SALM_16143	0.00415542	Non-Core
SALM_16908	0.00415296	Non-Core
SALM_15408	0.00415255	Core
SALM_14804	0.00414905	Core
SALM_15290	0.00413854	Core
SALM_16661	0.0041378	Core
SALM_15474	0.00411734	Core
SALM_16940	0.00408072	Core
SALM_16309	0.00407496	Core
SALM_18626	0.00407434	Core
SALM_18280	0.00404622	Core
SALM_18708	0.00404369	Core
SALM_18538	0.00404056	Core
SALM_16986	0.0040339	Non-Core
SALM_17410	0.00403131	Core
SALM_15615	0.00403119	Core
SALM_17049	0.00400461	Non-Core
SALM_19424	0.00399986	Non-Core
SALM_15480	0.00398725	Core
SALM_16651	0.00397054	Core
SALM_15970	0.00394769	Core
SALM_17828	0.00393904	Core
SALM_16802	0.00393891	Core
SALM_17972	0.00393676	Core
SALM_16836	0.00390808	Core
SALM_19519	0.00389874	Non-Core
SALM_19473	0.00389188	Non-Core
SALM_16472	0.00388505	Core
SALM_16760	0.00388256	Core
SALM_18232	0.00387289	Non-Core
SALM_17425	0.00387273	Core
SALM_16699	0.00386747	Core
SALM_16863	0.00385323	Core
SALM_16796	0.00384466	Core
SALM_17950	0.00380554	Core
SALM_15482	0.00378706	Core
SALM_15874	0.00378348	Core
SALM_15748	0.00378303	Core
SALM_15654	0.00378217	Core
SALM_16453	0.00377424	Core
SALM_16763	0.0037726	Core
SALM_15163	0.00375049	Core
SALM_16253	0.00374408	Core
SALM_17582	0.00373997	Core
SALM_15276	0.00373846	Core
SALM_15298	0.0037382	Core
SALM_16749	0.003736	Core
SALM_17030	0.0037319	Core
SALM_15075	0.00371384	Core
SALM_17351	0.00369308	Non-Core
SALM_15098	0.00368362	Core
SALM_17036	0.00366842	Non-Core
SALM_15180	0.00366768	Core
SALM_14592	0.00362842	Core
SALM_14920	0.00362602	Core
SALM_16980	0.0036221	Core
SALM_16711	0.00361705	Core
SALM_16349	0.00360715	Core
SALM_14820	0.00359387	Core
SALM_16379	0.00359062	Core
SALM_16920	0.00358895	Core
SALM_16338	0.00358673	Core
SALM_15663	0.00357698	Core
SALM_17280	0.00357279	Core
SALM_16321	0.0035713	Core
SALM_15808	0.00356855	Non-Core
SALM_18131	0.00356416	Core
SALM_15790	0.00355117	Core
SALM_14898	0.00355047	Core
SALM_18395	0.00354557	Core
SALM_18560	0.00353876	Core
SALM_18806	0.00353032	Core
SALM_15570	0.00352062	Core
SALM_16121	0.00351891	Non-Core
SALM_19517	0.00350951	Non-Core
SALM_15137	0.00350524	Core
SALM_19460	0.00350504	Non-Core
SALM_16234	0.00349403	Core
SALM_17180	0.0034892	Core
SALM_17944	0.00348638	Core
SALM_14695	0.00348571	Non-Core
SALM_16367	0.00347049	Core
SALM_16216	0.0034674	Non-Core
SALM_18602	0.00346125	Core
SALM_13418	0.0034564	Non-Core
SALM_18355	0.00344423	Core
SALM_18319	0.00342894	Core
SALM_17172	0.00341993	Core
SALM_16953	0.00341818	Core
SALM_16262	0.00341301	Core
SALM_16998	0.00341273	Core
SALM_15730	0.00340711	Core
SALM_18071	0.0034067	Core
SALM_18227	0.00339772	Core
SALM_17455	0.00337764	Non-Core
SALM_15125	0.00335134	Core
SALM_16277	0.0033467	Core
SALM_14858	0.00334216	Core
SALM_14710	0.0033265	Non-Core
SALM_15651	0.00332465	Core
SALM_17450	0.00332019	Core
SALM_17920	0.00331712	Core
SALM_15929	0.00330626	Non-Core
SALM_19482	0.00330601	Non-Core
SALM_15571	0.00329996	Core
SALM_16166	0.00329596	Core
SALM_14835	0.00329084	Core
SALM_17738	0.00329063	Core
SALM_16917	0.00327992	Core
SALM_19525	0.00327175	Non-Core
SALM_18119	0.00326121	Core
SALM_19384	0.00325357	Core
SALM_18283	0.00325276	Core
SALM_17262	0.0032494	Core
SALM_16918	0.00323982	Core
SALM_15881	0.00323868	Core
SALM_16300	0.00323136	Core
SALM_14859	0.0032246	Core
SALM_16039	0.00320823	Core
SALM_15607	0.00320688	Core
SALM_16814	0.00320659	Core
SALM_18169	0.0032031	Core
SALM_15304	0.00319625	Core
SALM_15941	0.00318856	Core
SALM_15501	0.00318702	Core
SALM_18760	0.00317181	Core
SALM_15527	0.00316856	Core
SALM_18441	0.00316329	Core
SALM_18170	0.0031567	Core
SALM_15993	0.00315665	Core
SALM_15962	0.00315367	Core
SALM_17305	0.00313997	Core
SALM_15258	0.00313973	Core
SALM_16286	0.00313687	Non-Core
SALM_16333	0.0031328	Core
SALM_16679	0.00313073	Non-Core
SALM_18296	0.00312868	Core
SALM_17973	0.00312755	Core
SALM_13623	0.0031225	Non-Core
SALM_18502	0.00312193	Core
SALM_15191	0.00312106	Core
SALM_17928	0.00312097	Non-Core
SALM_16148	0.00311959	Core
SALM_16073	0.00311748	Core
SALM_18830	0.00311474	Core
SALM_17797	0.00308739	Core
SALM_16263	0.00308619	Core
SALM_17061	0.00305943	Core
SALM_17025	0.00305345	Core
SALM_18279	0.00305123	Core
SALM_17615	0.00304527	Core
SALM_17714	0.00303795	Non-Core
SALM_16880	0.00303677	Core
SALM_14741	0.00301974	Core
SALM_16150	0.00301266	Non-Core
SALM_18664	0.00301069	Core
SALM_16233	0.00300725	Core
SALM_15683	0.00300555	Core
SALM_16644	0.00299422	Core
SALM_16715	0.00299357	Core
SALM_18499	0.00299336	Non-Core
SALM_18490	0.00298841	Core
SALM_14857	0.00298643	Core
SALM_17831	0.00298597	Core
SALM_15287	0.00298368	Core
SALM_16158	0.00298136	Non-Core
SALM_14836	0.00298013	Core
SALM_15814	0.00297023	Core
SALM_16614	0.00296861	Core
SALM_17153	0.00296843	Core
SALM_16593	0.00296324	Non-Core
SALM_18014	0.00295747	Core
SALM_18339	0.00295652	Core
SALM_17789	0.00295623	Core
SALM_18275	0.00295319	Core
SALM_15556	0.00295118	Core
SALM_17907	0.00294992	Core
SALM_14902	0.00294015	Non-Core
SALM_14811	0.00293457	Core
SALM_17937	0.00292846	Core
SALM_16883	0.00292685	Core
SALM_16010	0.00292542	Core
SALM_17466	0.00292514	Core
SALM_18235	0.00291274	Non-Core
SALM_15366	0.0029074	Core
SALM_15347	0.0029073	Core
SALM_18015	0.00290498	Core
SALM_15367	0.00289895	Core
SALM_16167	0.00289621	Core
SALM_16970	0.00288862	Core
SALM_14711	0.00288638	Core
SALM_15488	0.00288622	Core
SALM_19435	0.00287778	Non-Core
SALM_16674	0.0028764	Non-Core
SALM_14842	0.0028754	Non-Core
SALM_16752	0.00287306	Core
SALM_16318	0.00287157	Core
SALM_16427	0.00286748	Non-Core
SALM_18233	0.00284334	Non-Core
SALM_17916	0.00284029	Core
SALM_17601	0.0028356	Core
SALM_16756	0.0028296	Core
SALM_15254	0.00282777	Core
SALM_16334	0.00282417	Core
SALM_18632	0.0028215	Core
SALM_18141	0.00282109	Core
SALM_17690	0.00281639	Core
SALM_16313	0.00281524	Core
SALM_18116	0.00281204	Non-Core
SALM_19521	0.00280931	Non-Core
SALM_16168	0.00280557	Non-Core
SALM_17441	0.00280546	Core
SALM_17848	0.00280107	Core
SALM_17952	0.00279928	Core
SALM_16050	0.00279548	Core
SALM_15572	0.00279077	Core
SALM_16057	0.00278483	Core
SALM_19431	0.00278293	Non-Core
SALM_16109	0.00278143	Core
SALM_17379	0.00277037	Non-Core
SALM_16210	0.00276573	Non-Core
SALM_17451	0.00276232	Non-Core
SALM_16190	0.00276151	Core
SALM_18967	0.00275189	Non-Core
SALM_19617	0.00274103	Non-Core
SALM_17534	0.00273923	Core
SALM_17585	0.00273747	Core
SALM_16061	0.00272564	Core
SALM_16183	0.0027238	Core
SALM_18384	0.00272364	Core
SALM_18106	0.0027192	Core
SALM_16798	0.00271279	Core
SALM_17075	0.0027102	Core
SALM_16664	0.00270434	Core
SALM_18912	0.0027037	Core
SALM_19570	0.00270295	Non-Core
SALM_15210	0.00270163	Core
SALM_15610	0.00269217	Core
SALM_17850	0.00268188	Core
SALM_16808	0.00267645	Core
SALM_15235	0.00267411	Core
SALM_15803	0.00267401	Core
SALM_14690	0.0026623	Core
SALM_18926	0.00266183	Core
SALM_17732	0.00265643	Core
SALM_16900	0.00265562	Core
SALM_18285	0.00265484	Core
SALM_15835	0.00264663	Core
SALM_18735	0.0026444	Core
SALM_18476	0.00263393	Core
SALM_16611	0.00262772	Core
SALM_16034	0.00262705	Core
SALM_14821	0.00262261	Core
SALM_16925	0.00261595	Non-Core
SALM_19441	0.00261569	Non-Core
SALM_17190	0.00261546	Core
SALM_16965	0.00260875	Core
SALM_16139	0.00260807	Non-Core
SALM_17291	0.0026052	Core
SALM_16603	0.00260223	Non-Core
SALM_15705	0.00259484	Core
SALM_15356	0.00258492	Core
SALM_17001	0.00258458	Core
SALM_17598	0.00258337	Core
SALM_16108	0.00257521	Non-Core
SALM_18344	0.00256196	Core
SALM_16111	0.00256004	Core
SALM_18707	0.00255671	Core
SALM_17332	0.00255366	Core
SALM_16265	0.00255358	Core
SALM_16053	0.00255149	Core
SALM_14524	0.0025429	Non-Core
SALM_16617	0.00253942	Core
SALM_15376	0.00253861	Core
SALM_16094	0.00253797	Core
SALM_15111	0.00252271	Core
SALM_18112	0.00251791	Core
SALM_15902	0.00251296	Core
SALM_16059	0.00250983	Core
SALM_17400	0.00250871	Core
SALM_14764	0.0025028	Core
SALM_14876	0.00249469	Core
SALM_15538	0.00248546	Non-Core
SALM_16275	0.00248403	Core
SALM_17621	0.00247847	Core
SALM_15426	0.00247717	Core
SALM_17300	0.00247356	Core
SALM_18045	0.00246782	Core
SALM_15453	0.00246464	Core
SALM_15792	0.00245384	Core
SALM_16025	0.00244842	Core
SALM_15063	0.00244164	Core
SALM_16005	0.00244011	Core
SALM_16498	0.00242969	Core
SALM_19543	0.00240976	Non-Core
SALM_16886	0.00240721	Core
SALM_15155	0.00240427	Core
SALM_17836	0.00240192	Non-Core
SALM_19465	0.00240183	Non-Core
SALM_16881	0.00240104	Core
SALM_16211	0.00239776	Non-Core
SALM_16847	0.00239753	Core
SALM_17063	0.0023972	Core
SALM_16829	0.00239583	Core
SALM_16241	0.00239395	Core
SALM_16732	0.00238779	Core
SALM_17308	0.00238768	Core
SALM_18140	0.0023845	Core
SALM_16616	0.00237965	Core
SALM_16083	0.00237425	Core
SALM_16747	0.00237373	Core
SALM_18050	0.0023716	Core
SALM_16987	0.00236804	Core
SALM_17674	0.00236654	Core
SALM_16578	0.00236511	Non-Core
SALM_18669	0.00236329	Core
SALM_17823	0.00236135	Core
SALM_14790	0.00235696	Non-Core
SALM_15833	0.00235277	Core
SALM_15919	0.00235136	Core
SALM_16359	0.00233302	Core
SALM_17254	0.00233166	Core
SALM_15353	0.00232929	Core
SALM_16189	0.00232599	Core
SALM_15377	0.002324	Core
SALM_16165	0.00231943	Core
SALM_15413	0.00231723	Core
SALM_18135	0.00230972	Core
SALM_17093	0.00230249	Core
SALM_15912	0.00229844	Core
SALM_18908	0.0022956	Core
SALM_14760	0.0022937	Core
SALM_16860	0.00228508	Core
SALM_15450	0.00228285	Core
SALM_16035	0.00228081	Core
SALM_15871	0.00228004	Core
SALM_16736	0.00227217	Core
SALM_17949	0.00226901	Core
SALM_15897	0.0022666	Core
SALM_15536	0.00226602	Core
SALM_15373	0.00226114	Core
SALM_14796	0.00225842	Core
SALM_18554	0.00225781	Core
SALM_16722	0.00225594	Core
SALM_18867	0.00224903	Core
SALM_17292	0.00224691	Core
SALM_16423	0.00224436	Core
SALM_18755	0.00223828	Non-Core
SALM_16236	0.00223715	Non-Core
SALM_18556	0.00223442	Core
SALM_17594	0.0022337	Core
SALM_17586	0.00223323	Core
SALM_15837	0.00223042	Core
SALM_15161	0.00222882	Core
SALM_18631	0.00222064	Core
SALM_16410	0.00221162	Core
SALM_15647	0.00221092	Core
SALM_16646	0.00220644	Non-Core
SALM_17529	0.00220487	Core
SALM_17393	0.00220425	Core
SALM_16474	0.00220169	Core
SALM_15194	0.00219582	Core
SALM_18036	0.00219539	Core
SALM_15424	0.00219232	Core
SALM_17698	0.00218672	Core
SALM_16816	0.00218659	Core
SALM_17290	0.00218541	Core
SALM_16602	0.0021851	Non-Core
SALM_19388	0.00217547	Non-Core
SALM_14786	0.00217279	Core
SALM_15944	0.00217131	Core
SALM_16931	0.00216949	Core
SALM_18766	0.00216759	Core
SALM_15441	0.0021671	Non-Core
SALM_18118	0.00216328	Core
SALM_17468	0.00215888	Core
SALM_16792	0.00215858	Core
SALM_16762	0.00215723	Core
SALM_18773	0.00215343	Non-Core
SALM_17375	0.00215297	Non-Core
SALM_18009	0.00215193	Core
SALM_15565	0.00215074	Core
SALM_15061	0.00214207	Core
SALM_18659	0.00213885	Core
SALM_17822	0.00213687	Core
SALM_17265	0.00213007	Core
SALM_19522	0.00212769	Non-Core
SALM_18537	0.00212513	Core
SALM_16489	0.00212308	Core
SALM_15478	0.00212031	Core
SALM_16867	0.00211815	Core
SALM_14800	0.00211476	Core
SALM_16202	0.00211173	Core
SALM_18081	0.00210993	Core
SALM_16170	0.00210912	Non-Core
SALM_18764	0.00210461	Core
SALM_16325	0.0021045	Core
SALM_16663	0.00210254	Core
SALM_18254	0.00209647	Core
SALM_18210	0.00209586	Core
SALM_18696	0.00209312	Core
SALM_19489	0.00208399	Non-Core
SALM_17007	0.00208227	Core
SALM_17019	0.0020799	Core
SALM_15504	0.00207919	Core
SALM_15763	0.0020788	Core
SALM_18442	0.00207088	Core
SALM_19584	0.00206258	Non-Core
SALM_18904	0.00205689	Core
SALM_16992	0.00204905	Core
SALM_17345	0.00204723	Core
SALM_16910	0.0020442	Core
SALM_16020	0.00204265	Core
SALM_15946	0.00204255	Core
SALM_14930	0.00203971	Non-Core
SALM_17984	0.00203888	Non-Core
SALM_16464	0.00203881	Core
SALM_16327	0.00203734	Core
SALM_14852	0.00203677	Core
SALM_16853	0.00203069	Core
SALM_16767	0.0020299	Core
SALM_14829	0.00202985	Non-Core
SALM_16218	0.00202841	Non-Core
SALM_15873	0.00202776	Core
SALM_17047	0.00201664	Non-Core
SALM_17166	0.0020126	Core
SALM_15475	0.0020113	Core
SALM_15462	0.00201082	Non-Core
SALM_16854	0.00200666	Core
SALM_16698	0.00200405	Core
SALM_18094	0.00200386	Non-Core
SALM_14700	0.00199755	Non-Core
SALM_16366	0.00199187	Core
SALM_17298	0.00199117	Core
SALM_15438	0.00198805	Core
SALM_14971	0.00198736	Core
SALM_18802	0.00198687	Core
SALM_15213	0.00198621	Non-Core
SALM_17577	0.00198479	Core
SALM_18292	0.00198404	Core
SALM_16871	0.00198398	Non-Core
SALM_16071	0.0019821	Core
SALM_15858	0.00198081	Non-Core
SALM_17618	0.0019784	Non-Core
SALM_15591	0.00197706	Non-Core
SALM_17959	0.00197519	Core
SALM_15166	0.00197488	Core
SALM_16100	0.00196901	Non-Core
SALM_15595	0.00196463	Core
SALM_17409	0.00196147	Core
SALM_17474	0.00196021	Core
SALM_15419	0.00195953	Core
SALM_16961	0.00195874	Core
SALM_15667	0.00195845	Core
SALM_18859	0.00195704	Core
SALM_16223	0.00195041	Core
SALM_17223	0.00194837	Core
SALM_17388	0.00194635	Core
SALM_14856	0.00194599	Core
SALM_18620	0.0019459	Core
SALM_18686	0.00194469	Core
SALM_16120	0.00194203	Non-Core
SALM_17812	0.00193544	Core
SALM_15889	0.00193504	Core
SALM_18514	0.00193471	Core
SALM_15558	0.00193224	Core
SALM_16642	0.00193154	Non-Core
SALM_16839	0.00193086	Core
SALM_15935	0.00192112	Core
SALM_14691	0.00191752	Non-Core
SALM_16759	0.00191037	Core
SALM_16676	0.00190895	Core
SALM_18128	0.00190407	Core
SALM_16739	0.00190087	Core
SALM_19520	0.00190055	Non-Core
SALM_17039	0.0018933	Core
SALM_18910	0.00189153	Core
SALM_16378	0.00188875	Core
SALM_15691	0.00188785	Core
SALM_17038	0.00188709	Core
SALM_19544	0.00188706	Non-Core
SALM_16310	0.00188664	Core
SALM_18147	0.00188663	Core
SALM_15145	0.0018862	Core
SALM_15590	0.00188527	Core
SALM_18727	0.00188453	Core
SALM_15974	0.00188259	Core
SALM_15922	0.00187587	Core
SALM_15834	0.00187205	Core
SALM_14794	0.00186512	Core
SALM_14774	0.00186303	Core
SALM_19404	0.00186167	Non-Core
SALM_18056	0.00186116	Core
SALM_15678	0.00186113	Core
SALM_15907	0.00185719	Core
SALM_18124	0.00185684	Core
SALM_14734	0.00185644	Core
SALM_18998	0.00185432	Non-Core
SALM_17583	0.00185296	Core
SALM_17675	0.00184835	Core
SALM_14824	0.00184558	Core
SALM_16224	0.00184223	Core
SALM_16609	0.00184077	Core
SALM_18021	0.00183671	Non-Core
SALM_18031	0.00183604	Non-Core
SALM_18018	0.00183508	Core
SALM_17072	0.00183246	Core
SALM_16748	0.00183138	Core
SALM_16323	0.00182941	Core
SALM_17528	0.00182844	Core
SALM_15044	0.00182562	Non-Core
SALM_15241	0.00182493	Core
SALM_18827	0.00182385	Core
SALM_18166	0.00182262	Core
SALM_15577	0.00181665	Core
SALM_16868	0.00181557	Core
SALM_15147	0.00180957	Core
SALM_17480	0.00180913	Core
SALM_15832	0.00180889	Core
SALM_14725	0.00180885	Non-Core
SALM_15495	0.00180814	Core
SALM_15326	0.00180802	Core
SALM_17258	0.00180795	Core
SALM_16045	0.00180714	Core
SALM_18813	0.0018044	Core
SALM_16709	0.00180386	Core
SALM_18868	0.00180268	Core
SALM_18295	0.00180146	Core
SALM_15799	0.00180138	Core
SALM_15324	0.00180116	Core
SALM_15764	0.00180023	Core
SALM_17407	0.00179902	Core
SALM_18266	0.00179659	Non-Core
SALM_15880	0.00179618	Core
SALM_18177	0.00179195	Non-Core
SALM_17315	0.00179192	Core
SALM_15923	0.0017865	Core
SALM_15959	0.00178644	Core
SALM_15071	0.00178456	Core
SALM_18107	0.0017825	Core
SALM_15956	0.00177761	Core
SALM_15248	0.00177586	Core
SALM_16790	0.00177454	Non-Core
SALM_18823	0.00177204	Non-Core
SALM_16653	0.00177198	Non-Core
SALM_16127	0.00176997	Core
SALM_18888	0.00176643	Core
SALM_18634	0.00176531	Non-Core
SALM_15454	0.00176506	Core
SALM_16628	0.0017614	Core
SALM_15314	0.00176106	Core
SALM_15658	0.00175387	Core
SALM_14712	0.00175361	Non-Core
SALM_15086	0.00175286	Core
SALM_17459	0.00175037	Non-Core
SALM_16733	0.00174679	Core
SALM_17951	0.00174452	Core
SALM_15552	0.00174308	Core
SALM_14919	0.00174057	Non-Core
SALM_15992	0.00173708	Core
SALM_15446	0.00173634	Core
SALM_14802	0.00173529	Core
SALM_16282	0.00173475	Core
SALM_18862	0.00172981	Core
SALM_15101	0.00172749	Core
SALM_16741	0.00172434	Non-Core
SALM_17185	0.00172322	Core
SALM_16624	0.00171848	Core
SALM_16645	0.00171303	Core
SALM_17802	0.00171114	Non-Core
SALM_18504	0.00170947	Core
SALM_15516	0.00170765	Non-Core
SALM_16054	0.00170448	Core
SALM_18025	0.00170388	Non-Core
SALM_17939	0.00170266	Core
SALM_18879	0.0017002	Core
SALM_17500	0.00170003	Core
SALM_15451	0.00169836	Core
SALM_16185	0.00169515	Core
SALM_18110	0.00169429	Non-Core
SALM_17758	0.00169402	Core
SALM_17909	0.00169397	Core
SALM_15783	0.00169283	Core
SALM_17736	0.00168687	Core
SALM_17382	0.00168586	Core
SALM_17387	0.00168196	Core
SALM_18300	0.00168053	Core
SALM_17170	0.00167995	Core
SALM_15080	0.00167889	Core
SALM_15653	0.00167742	Core
SALM_15433	0.00167742	Non-Core
SALM_18027	0.00167222	Core
SALM_17549	0.00166986	Core
SALM_14828	0.00166892	Non-Core
SALM_16403	0.00166861	Core
SALM_16469	0.00166695	Core
SALM_18641	0.00166419	Core
SALM_15023	0.00166413	Non-Core
SALM_15260	0.00166338	Core
SALM_15310	0.00165964	Core
SALM_18244	0.00165855	Non-Core
SALM_16138	0.00165623	Core
SALM_16230	0.00165454	Core
SALM_15150	0.00164877	Core
SALM_18663	0.00164485	Core
SALM_16107	0.00164186	Non-Core
SALM_18136	0.00164179	Core
SALM_15686	0.00164175	Core
SALM_15345	0.00163988	Core
SALM_17813	0.00163855	Core
SALM_14839	0.00163749	Core
SALM_15744	0.00163718	Non-Core
SALM_16490	0.00163562	Core
SALM_15875	0.0016332	Core
SALM_16753	0.00162857	Non-Core
SALM_15409	0.00162811	Core
SALM_16406	0.00162799	Core
SALM_15384	0.00162508	Core
SALM_15785	0.00162303	Non-Core
SALM_18565	0.00162277	Core
SALM_17542	0.00162264	Non-Core
SALM_17445	0.00162226	Core
SALM_16856	0.00162142	Core
SALM_18495	0.00162127	Core
SALM_18313	0.00161855	Core
SALM_18647	0.00161608	Core
SALM_15025	0.00161462	Non-Core
SALM_14718	0.00161406	Core
SALM_17360	0.00161074	Core
SALM_14768	0.00160871	Core
SALM_15717	0.00160834	Core
SALM_16648	0.00160769	Core
SALM_16311	0.00160768	Core
SALM_15349	0.00160754	Core
SALM_16761	0.00160722	Core
SALM_16898	0.00160704	Core
SALM_18481	0.00160679	Core
SALM_18072	0.00160185	Core
SALM_15448	0.00159776	Core
SALM_16743	0.0015951	Non-Core
SALM_17385	0.00159401	Non-Core
SALM_18348	0.0015925	Core
SALM_16032	0.00159176	Core
SALM_16281	0.00158133	Core
SALM_16038	0.00157987	Core
SALM_17017	0.00157976	Core
SALM_16479	0.00157895	Core
SALM_19176	0.00157861	Core
SALM_17913	0.0015709	Core
SALM_16235	0.00156997	Core
SALM_17842	0.00156964	Core
SALM_18717	0.00156757	Core
SALM_17287	0.00156402	Core
SALM_19493	0.00156306	Non-Core
SALM_15738	0.00155628	Core
SALM_17076	0.00155386	Core
SALM_17969	0.00154927	Core
SALM_16658	0.00154717	Core
SALM_16056	0.00154466	Core
SALM_15139	0.00154112	Core
SALM_15885	0.00154012	Core
SALM_18372	0.00153361	Core
SALM_14948	0.00153178	Non-Core
SALM_18550	0.00153106	Core
SALM_18160	0.00152822	Core
SALM_14909	0.00152776	Core
SALM_15611	0.00152653	Core
SALM_18615	0.00152492	Non-Core
SALM_14678	0.00152465	Core
SALM_19477	0.00152335	Non-Core
SALM_16123	0.00152106	Core
SALM_17361	0.00151932	Core
SALM_15526	0.00151691	Core
SALM_16481	0.00151498	Core
SALM_19398	0.00151319	Non-Core
SALM_16299	0.00151318	Core
SALM_18063	0.0015131	Core
SALM_18457	0.00151137	Core
SALM_14967	0.00151088	Core
SALM_18688	0.00150868	Core
SALM_16888	0.00150712	Core
SALM_17023	0.00150384	Core
SALM_15186	0.00150215	Core
SALM_16041	0.00150062	Core
SALM_17923	0.00150044	Core
SALM_15896	0.00149905	Core
SALM_15670	0.00149887	Core
SALM_16827	0.00149533	Core
SALM_15412	0.00149523	Core
SALM_16375	0.00149487	Core
SALM_17364	0.00149353	Core
SALM_15731	0.00149153	Core
SALM_18691	0.0014913	Core
SALM_14723	0.00149126	Non-Core
SALM_18517	0.0014895	Core
SALM_16068	0.0014889	Core
SALM_16844	0.00148842	Non-Core
SALM_15604	0.00148426	Core
SALM_19641	0.00148239	Non-Core
SALM_15105	0.00148159	Core
SALM_16680	0.00148129	Core
SALM_16968	0.00147954	Core
SALM_17971	0.0014785	Core
SALM_15444	0.00147633	Core
SALM_16922	0.00147502	Core
SALM_16629	0.00147457	Core
SALM_14544	0.00147245	Non-Core
SALM_18035	0.00146993	Core
SALM_18636	0.00146904	Core
SALM_15784	0.00146837	Core
SALM_14977	0.00146802	Core
SALM_16091	0.00146651	Core
SALM_16913	0.00146609	Core
SALM_18710	0.00146561	Core
SALM_19624	0.00146435	Non-Core
SALM_17021	0.00146434	Core
SALM_16284	0.00146392	Core
SALM_14739	0.0014632	Core
SALM_17041	0.0014599	Core
SALM_15500	0.00145958	Core
SALM_16737	0.00145515	Core
SALM_16266	0.00144666	Core
SALM_18866	0.00144622	Core
SALM_17493	0.001446	Core
SALM_14913	0.00144367	Core
SALM_16352	0.00144355	Core
SALM_15308	0.00144265	Core
SALM_15354	0.00144096	Core
SALM_16135	0.00144083	Core
SALM_18307	0.00143889	Core
SALM_16712	0.00143837	Core
SALM_16314	0.00143522	Core
SALM_14751	0.00143476	Non-Core
SALM_16600	0.00143382	Non-Core
SALM_18315	0.00143248	Core
SALM_14945	0.00142939	Non-Core
SALM_17623	0.00142897	Core
SALM_17016	0.00142779	Core
SALM_15146	0.00142336	Core
SALM_15189	0.00142264	Core
SALM_18182	0.00142197	Core
SALM_14838	0.00142106	Core
SALM_14870	0.0014203	Core
SALM_16872	0.00142008	Core
SALM_16373	0.00141874	Core
SALM_16984	0.00141588	Core
SALM_15074	0.00141556	Core
SALM_15410	0.0014154	Core
SALM_18041	0.00141411	Core
SALM_15084	0.00141359	Core
SALM_15509	0.00141306	Core
SALM_16402	0.00141046	Core
SALM_14979	0.00141034	Core
SALM_16431	0.00140978	Core
SALM_17052	0.00140757	Core
SALM_18665	0.00140572	Core
SALM_16725	0.00140446	Non-Core
SALM_17034	0.00140401	Non-Core
SALM_18139	0.00140201	Core
SALM_16023	0.00140109	Core
SALM_17439	0.00139991	Core
SALM_15170	0.00139712	Core
SALM_16353	0.00139591	Core
SALM_18191	0.0013915	Non-Core
SALM_17426	0.00139084	Core
SALM_19472	0.00138909	Non-Core
SALM_15359	0.00138857	Core
SALM_16671	0.0013883	Core
SALM_16875	0.00138207	Core
SALM_15708	0.00137992	Core
SALM_15178	0.00137856	Core
SALM_16891	0.00137739	Core
SALM_17606	0.00137716	Core
SALM_18154	0.00137665	Core
SALM_15309	0.00137622	Non-Core
SALM_16869	0.00137615	Core
SALM_14877	0.00137593	Non-Core
SALM_18186	0.00137558	Core
SALM_14771	0.00137542	Core
SALM_16043	0.00137469	Core
SALM_16787	0.00137466	Non-Core
SALM_19456	0.00137464	Non-Core
SALM_17482	0.0013734	Core
SALM_15761	0.00137165	Core
SALM_15484	0.0013707	Non-Core
SALM_17355	0.00136904	Core
SALM_15152	0.00136816	Core
SALM_16081	0.00136687	Core
SALM_17368	0.00136653	Core
SALM_15288	0.00136494	Core
SALM_15259	0.00136408	Core
SALM_18155	0.00136165	Core
SALM_16912	0.00136154	Core
SALM_15162	0.00136135	Core
SALM_17376	0.00136108	Non-Core
SALM_15894	0.001361	Core
SALM_18826	0.00135902	Non-Core
SALM_16835	0.00135276	Core
SALM_16846	0.00135195	Core
SALM_17832	0.00135189	Core
SALM_15716	0.00135118	Non-Core
SALM_15603	0.00134834	Core
SALM_18925	0.00134625	Core
SALM_16301	0.00134621	Core
SALM_16950	0.00134534	Core
SALM_19549	0.00134468	Non-Core
SALM_15379	0.00134405	Core
SALM_14784	0.00134393	Core
SALM_16335	0.00134229	Core
SALM_18934	0.00134162	Non-Core
SALM_16132	0.00134006	Core
SALM_17233	0.00133959	Core
SALM_16356	0.0013376	Core
SALM_16096	0.00133516	Core
SALM_15473	0.00133096	Core
SALM_16703	0.00132953	Core
SALM_16426	0.00132405	Core
SALM_18607	0.00132034	Core
SALM_18645	0.00132017	Core
SALM_17405	0.00131938	Core
SALM_18368	0.00131857	Core
SALM_18597	0.00131793	Core
SALM_16890	0.00131781	Core
SALM_18633	0.00131663	Non-Core
SALM_16411	0.00131351	Core
SALM_15818	0.00131277	Non-Core
SALM_18322	0.00130985	Core
SALM_15470	0.00130494	Non-Core
SALM_19545	0.00130381	Non-Core
SALM_18865	0.00130303	Core
SALM_16401	0.00130295	Core
SALM_14966	0.00130206	Core
SALM_15140	0.00130093	Non-Core
SALM_14684	0.00130086	Core
SALM_15449	0.00129806	Core
SALM_17323	0.00129713	Core
SALM_16033	0.00129576	Core
SALM_17696	0.00129532	Core
SALM_16358	0.00129505	Core
SALM_17717	0.00129392	Core
SALM_18132	0.00129259	Core
SALM_18086	0.00129166	Core
SALM_17535	0.0012915	Non-Core
SALM_15957	0.00129059	Core
SALM_17255	0.00128984	Core
SALM_18791	0.00128983	Core
SALM_18432	0.00128963	Core
SALM_17163	0.0012861	Core
SALM_17353	0.00128603	Non-Core
SALM_14728	0.0012833	Non-Core
SALM_16434	0.00128277	Core
SALM_16283	0.00128242	Core
SALM_18274	0.00128221	Core
SALM_15160	0.00127848	Core
SALM_15711	0.00127576	Non-Core
SALM_17000	0.00127238	Core
SALM_16156	0.00127173	Non-Core
SALM_16939	0.00126659	Core
SALM_15215	0.00126439	Non-Core
SALM_15530	0.00126355	Core
SALM_16178	0.00126311	Non-Core
SALM_16153	0.00126261	Core
SALM_18130	0.00126144	Core
SALM_17362	0.00126109	Core
SALM_16585	0.0012595	Non-Core
SALM_18062	0.00125938	Non-Core
SALM_15502	0.00125911	Core
SALM_15665	0.00125866	Core
SALM_16473	0.00125745	Non-Core
SALM_15284	0.00125655	Core
SALM_15479	0.0012565	Core
SALM_16101	0.00125315	Non-Core
SALM_17752	0.00125296	Core
SALM_18117	0.00125227	Non-Core
SALM_17560	0.00125207	Core
SALM_15238	0.00125011	Non-Core
SALM_18716	0.00124993	Core
SALM_14147	0.00124874	Non-Core
SALM_16750	0.00124863	Core
SALM_17521	0.0012474	Core
SALM_18375	0.00124722	Core
SALM_16668	0.00124686	Core
SALM_15317	0.00124352	Core
SALM_17968	0.00124311	Non-Core
SALM_16601	0.00124219	Non-Core
SALM_15296	0.00124069	Core
SALM_16817	0.00124069	Core
SALM_18475	0.0012405	Non-Core
SALM_18668	0.00124024	Core
SALM_14761	0.00123712	Core
SALM_16435	0.00123643	Core
SALM_17610	0.0012348	Core
SALM_15136	0.00123448	Core
SALM_16772	0.00123444	Core
SALM_16315	0.00123263	Core
SALM_17680	0.0012319	Core
SALM_18091	0.0012296	Core
SALM_16690	0.00122931	Core
SALM_14778	0.00122881	Core
SALM_17546	0.00122805	Core
SALM_16981	0.00122657	Core
SALM_15489	0.00122641	Core
SALM_17249	0.00122597	Non-Core
SALM_14674	0.00122467	Core
SALM_14719	0.00122463	Core
SALM_17371	0.00122191	Core
SALM_18738	0.00122144	Core
SALM_17931	0.00122035	Core
SALM_16280	0.00121981	Core
SALM_13613	0.00121875	Non-Core
SALM_16350	0.00121803	Core
SALM_18193	0.00121736	Core
SALM_18745	0.00121578	Core
SALM_15750	0.00121576	Core
SALM_17958	0.00121567	Core
SALM_14955	0.00121398	Non-Core
SALM_16495	0.00121397	Core
SALM_15104	0.00121372	Core
SALM_15903	0.00121344	Core
SALM_17002	0.00121331	Core
SALM_16630	0.00121265	Core
SALM_18042	0.00121164	Core
SALM_17908	0.00121131	Core
SALM_15862	0.00121116	Core
SALM_14776	0.00121116	Core
SALM_15961	0.00120993	Core
SALM_16569	0.00120956	Core
SALM_18383	0.00120935	Core
SALM_15246	0.00120779	Core
SALM_18019	0.0012056	Core
SALM_18366	0.00120384	Core
SALM_15742	0.00120209	Core
SALM_18621	0.00120087	Core
SALM_16290	0.00119815	Core
SALM_13570	0.00119717	Non-Core
SALM_18480	0.00119547	Core
SALM_15539	0.00119112	Core
SALM_1217	0.00119059	Non-Core
SALM_14781	0.00118897	Core
SALM_16257	0.00118888	Core
SALM_18559	0.00118855	Core
SALM_16019	0.00118732	Non-Core
SALM_19557	0.00118719	Non-Core
SALM_15282	0.00118691	Core
SALM_18817	0.00118612	Core
SALM_14879	0.00118499	Core
SALM_15554	0.00118437	Core
SALM_16894	0.00118426	Core
SALM_18090	0.00118329	Core
SALM_16901	0.00118314	Core
SALM_18677	0.00117956	Core
SALM_14555	0.00117778	Non-Core
SALM_18601	0.00117777	Core
SALM_15598	0.00117755	Core
SALM_17942	0.00117665	Core
SALM_18678	0.00117658	Non-Core
SALM_15811	0.00117647	Core
SALM_15352	0.00117646	Non-Core
SALM_17745	0.00117467	Core
SALM_16072	0.00117464	Core
SALM_17903	0.00117421	Core
SALM_15209	0.00117304	Core
SALM_16818	0.00116729	Non-Core
SALM_16647	0.00116651	Core
SALM_14940	0.0011665	Non-Core
SALM_17032	0.00116412	Non-Core
SALM_17281	0.00116398	Core
SALM_18172	0.00116365	Core
SALM_18343	0.00116263	Core
SALM_15836	0.00116254	Core
SALM_17272	0.00116249	Core
SALM_15313	0.00116197	Core
SALM_16037	0.00116044	Core
SALM_15573	0.00116042	Core
SALM_17283	0.00115754	Non-Core
SALM_15019	0.00115564	Non-Core
SALM_18821	0.00115397	Core
SALM_17073	0.00115173	Core
SALM_15859	0.00115144	Core
SALM_15348	0.00115007	Core
SALM_17074	0.00114996	Core
SALM_15294	0.00114989	Core
SALM_15270	0.0011488	Core
SALM_17567	0.00114738	Core
SALM_17373	0.00114704	Non-Core
SALM_18500	0.00114649	Non-Core
SALM_15755	0.00114628	Core
SALM_14531	0.00114612	Core
SALM_17830	0.00114408	Core
SALM_18161	0.00114379	Non-Core
SALM_12324	0.00114299	Non-Core
SALM_15955	0.00114094	Core
SALM_15346	0.00114059	Core
SALM_18057	0.00114001	Core
SALM_15612	0.0011395	Core
SALM_17584	0.00113932	Core
SALM_15550	0.00113879	Core
SALM_17397	0.00113744	Non-Core
SALM_16047	0.00113645	Core
SALM_14801	0.0011363	Core
SALM_17572	0.00113561	Core
SALM_17453	0.00113421	Core
SALM_14733	0.00113394	Core
SALM_15496	0.00113261	Core
SALM_16978	0.00113076	Core
SALM_17816	0.00112871	Core
SALM_14808	0.00112827	Core
SALM_14755	0.00112821	Core
SALM_16837	0.0011264	Core
SALM_15514	0.0011253	Non-Core
SALM_16104	0.00112355	Non-Core
SALM_16809	0.00112179	Core
SALM_17787	0.00112052	Core
SALM_13775	0.00111578	Non-Core
SALM_17783	0.00111461	Non-Core
SALM_14927	0.00111434	Non-Core
SALM_18010	0.00111254	Core
SALM_14929	0.00111246	Non-Core
SALM_15386	0.0011124	Core
SALM_18207	0.00111165	Core
SALM_18060	0.00111154	Non-Core
SALM_14791	0.00111048	Core
SALM_15982	0.00110973	Core
SALM_18414	0.00110726	Non-Core
SALM_15789	0.00110664	Core
SALM_19538	0.00110545	Non-Core
SALM_16052	0.00110417	Core
SALM_17487	0.0011036	Core
SALM_16708	0.00110226	Core
SALM_18335	0.00110015	Core
SALM_16606	0.00109961	Non-Core
SALM_17042	0.00109908	Core
SALM_18610	0.00109886	Core
SALM_16590	0.00109702	Non-Core
SALM_17938	0.00109556	Core
SALM_17975	0.00109417	Core
SALM_17981	0.00109378	Non-Core
SALM_18667	0.00109279	Core
SALM_18600	0.00109138	Core
SALM_15030	0.0010907	Non-Core
SALM_16478	0.00108861	Core
SALM_18797	0.00108747	Core
SALM_14875	0.00108648	Core
SALM_16412	0.00108622	Core
SALM_17421	0.00108462	Core
SALM_15505	0.00108442	Non-Core
SALM_15524	0.0010835	Core
SALM_15551	0.0010826	Core
SALM_18618	0.0010812	Core
SALM_15322	0.00108	Core
SALM_15699	0.00107901	Core
SALM_15796	0.0010771	Non-Core
SALM_17713	0.00107687	Non-Core
SALM_16079	0.00107431	Core
SALM_18008	0.0010739	Core
SALM_15273	0.00107064	Core
SALM_15358	0.00106936	Core
SALM_18100	0.0010688	Non-Core
SALM_18002	0.0010688	Core
SALM_15422	0.0010681	Core
SALM_15520	0.00106635	Core
SALM_17710	0.00106596	Non-Core
SALM_17069	0.00106551	Core
SALM_16074	0.00106543	Non-Core
SALM_16990	0.00106341	Core
SALM_15801	0.00106222	Core
SALM_17296	0.00106182	Core
SALM_14872	0.00106015	Non-Core
SALM_15231	0.00105984	Core
SALM_18108	0.00105884	Core
SALM_19553	0.00105795	Non-Core
SALM_18054	0.00105759	Core
SALM_18382	0.00105734	Core
SALM_18046	0.00105656	Core
SALM_15587	0.00105542	Core
SALM_17512	0.0010542	Core
SALM_16623	0.00105248	Core
SALM_15650	0.00104908	Core
SALM_17779	0.00104742	Core
SALM_16065	0.00104588	Core
SALM_15056	0.00104474	Non-Core
SALM_17435	0.00104363	Core
SALM_16008	0.00104334	Core
SALM_15081	0.00104268	Core
SALM_15487	0.00104171	Core
SALM_16131	0.00104154	Core
SALM_18816	0.00104124	Core
SALM_16220	0.00103634	Core
SALM_18211	0.00103621	Core
SALM_16076	0.00103463	Non-Core
SALM_17334	0.00103254	Core
SALM_18163	0.00103244	Core
SALM_17751	0.00103162	Core
SALM_15300	0.00102942	Non-Core
SALM_15939	0.00102845	Core
SALM_15600	0.00102787	Core
SALM_15307	0.00102768	Core
SALM_18513	0.00102756	Core
SALM_18693	0.00102703	Core
SALM_19619	0.00102691	Non-Core
SALM_18314	0.00102555	Core
SALM_14846	0.00102521	Core
SALM_14941	0.00102497	Non-Core
SALM_16483	0.00102305	Core
SALM_15073	0.00101885	Core
SALM_18324	0.00101565	Core
SALM_14972	0.00101533	Non-Core
SALM_14792	0.00101504	Core
SALM_17532	0.00101381	Core
SALM_17912	0.00101354	Core
SALM_19541	0.00101278	Non-Core
SALM_16999	0.00101226	Core
SALM_17234	0.00100988	Core
SALM_15866	0.00100727	Core
SALM_19569	0.00100683	Non-Core
SALM_17806	0.00100683	Non-Core
SALM_16055	0.00100659	Core
SALM_19507	0.00100477	Non-Core
SALM_15549	0.0010043	Core
SALM_14863	0.00100406	Non-Core
SALM_16500	0.00100128	Core
SALM_17077	0.00100122	Core
SALM_15193	0.00100068	Core
SALM_14680	0.00100027	Core
SALM_15192	0.00099938	Core
SALM_15327	0.000998135	Core
SALM_16996	0.000996528	Core
SALM_16247	0.00099648	Core
SALM_15403	0.000994036	Core
SALM_14908	0.000993807	Core
SALM_18794	0.000993573	Core
SALM_16558	0.000993411	Non-Core
SALM_14676	0.000992839	Core
SALM_16564	0.000992665	Non-Core
SALM_19524	0.00099136	Non-Core
SALM_15325	0.000989759	Core
SALM_17302	0.000988712	Core
SALM_16830	0.000987785	Core
SALM_14975	0.000987637	Core
SALM_15411	0.000987173	Core
SALM_16343	0.000986817	Core
SALM_15452	0.000986561	Core
SALM_15689	0.000986258	Core
SALM_17739	0.000986035	Core
SALM_19461	0.000985521	Non-Core
SALM_17221	0.000985316	Core
SALM_18261	0.000984153	Core
SALM_14797	0.000983781	Core
SALM_15648	0.000983252	Core
SALM_15775	0.00098193	Core
SALM_14590	0.000980486	Core
SALM_16302	0.000979334	Core
SALM_15437	0.00097853	Core
SALM_15432	0.000977843	Non-Core
SALM_15341	0.0009763	Non-Core
SALM_18369	0.000975773	Non-Core
SALM_15109	0.000974476	Core
SALM_17771	0.000974283	Core
SALM_16173	0.00097189	Non-Core
SALM_18532	0.000971663	Core
SALM_17431	0.000971521	Core
SALM_15242	0.000970987	Core
SALM_16169	0.000970269	Non-Core
SALM_17175	0.00096726	Core
SALM_17242	0.000965257	Core
SALM_18614	0.000964868	Core
SALM_17033	0.000964507	Non-Core
SALM_18549	0.000962315	Core
SALM_14931	0.000960894	Non-Core
SALM_17782	0.000960535	Core
SALM_18619	0.00096028	Core
SALM_14840	0.000959458	Core
SALM_15605	0.000959303	Core
SALM_16486	0.00095893	Core
SALM_17418	0.000958127	Core
SALM_18660	0.000957775	Core
SALM_14598	0.000956029	Core
SALM_16513	0.000955385	Non-Core
SALM_17229	0.000955246	Core
SALM_14769	0.000954036	Core
SALM_15072	0.000953807	Core
SALM_16936	0.000953267	Core
SALM_16622	0.000952979	Core
SALM_16657	0.000951214	Core
SALM_18757	0.000951	Core
SALM_17326	0.000950754	Core
SALM_14949	0.000950519	Non-Core
SALM_18718	0.000949667	Core
SALM_16154	0.000948565	Core
SALM_14779	0.000948058	Core
SALM_15718	0.000947061	Core
SALM_14860	0.000946733	Core
SALM_14978	0.0009465	Core
SALM_16911	0.000945129	Core
SALM_18269	0.00094441	Non-Core
SALM_17381	0.000942612	Core
SALM_16222	0.000942243	Core
SALM_16058	0.000941383	Core
SALM_18298	0.000941298	Core
SALM_16424	0.000940743	Core
SALM_16494	0.000940229	Core
SALM_15085	0.000938734	Core
SALM_18077	0.00093863	Core
SALM_18326	0.00093825	Core
SALM_16201	0.000936267	Core
SALM_17491	0.00093626	Core
SALM_16022	0.00093561	Core
SALM_17251	0.000930812	Non-Core
SALM_15344	0.000930412	Non-Core
SALM_18558	0.000929681	Core
SALM_17766	0.000928085	Core
SALM_18446	0.00092741	Core
SALM_15079	0.000926853	Core
SALM_17785	0.000926391	Core
SALM_17568	0.000926306	Core
SALM_15979	0.00092467	Core
SALM_16823	0.000923993	Core
SALM_15596	0.000921455	Core
SALM_16003	0.000920715	Core
SALM_17559	0.000920599	Core
SALM_15316	0.000919486	Core
SALM_15700	0.000916905	Core
SALM_17896	0.000916688	Core
SALM_16799	0.000915042	Core
SALM_16705	0.000913237	Core
SALM_15927	0.000912545	Non-Core
SALM_17581	0.000912312	Core
SALM_14742	0.000911946	Core
SALM_18297	0.000911753	Core
SALM_17963	0.000909658	Non-Core
SALM_15854	0.000909621	Core
SALM_15321	0.000908673	Core
SALM_16425	0.000906704	Core
SALM_17024	0.000905825	Core
SALM_14968	0.000904922	Core
SALM_14987	0.000903836	Non-Core
SALM_16862	0.000903149	Core
SALM_18960	0.000901681	Core
SALM_15219	0.000901279	Non-Core
SALM_17672	0.000901161	Core
SALM_17304	0.000900899	Core
SALM_18935	0.000900082	Non-Core
SALM_17490	0.000898738	Core
SALM_17222	0.000897883	Core
SALM_15463	0.000897718	Core
SALM_15949	0.000897596	Non-Core
SALM_15222	0.000897489	Non-Core
SALM_22938	0.000895001	Non-Core
SALM_15507	0.000894907	Core
SALM_22694	0.000892949	Non-Core
SALM_14713	0.000891631	Non-Core
SALM_14918	0.000891207	Core
SALM_15679	0.000889701	Non-Core
SALM_19475	0.000889541	Non-Core
SALM_16232	0.000889467	Core
SALM_15226	0.000888093	Non-Core
SALM_17404	0.000885242	Core
SALM_16889	0.000883713	Core
SALM_16171	0.000883	Non-Core
SALM_18223	0.000882829	Non-Core
SALM_14973	0.000881644	Core
SALM_15893	0.000880911	Core
SALM_18662	0.000880287	Core
SALM_18415	0.000879253	Non-Core
SALM_16152	0.000876628	Core
SALM_18719	0.000876189	Core
SALM_14827	0.00087557	Core
SALM_12335	0.000874591	Non-Core
SALM_15892	0.000874425	Core
SALM_18599	0.000874034	Core
SALM_14942	0.000873856	Non-Core
SALM_18911	0.000873647	Core
SALM_15732	0.000873176	Core
SALM_17605	0.000872762	Core
SALM_18772	0.000872559	Core
SALM_16082	0.000870863	Core
SALM_17678	0.000870086	Core
SALM_16713	0.000869595	Core
SALM_22924	0.000869162	Non-Core
SALM_18837	0.000869014	Non-Core
SALM_14745	0.000866893	Core
SALM_16408	0.000866848	Core
SALM_17330	0.000866421	Core
SALM_16694	0.000865075	Non-Core
SALM_15280	0.000865021	Core
SALM_16351	0.000864696	Core
SALM_16117	0.00086422	Core
SALM_16001	0.000863852	Core
SALM_17321	0.000863492	Core
SALM_14696	0.000862574	Non-Core
SALM_18661	0.000862042	Core
SALM_16294	0.000861622	Non-Core
SALM_18548	0.000861598	Core
SALM_18237	0.0008615	Non-Core
SALM_14795	0.00086076	Core
SALM_16685	0.00086059	Core
SALM_15778	0.000858857	Core
SALM_16896	0.000858724	Core
SALM_17188	0.000858486	Core
SALM_14673	0.000858387	Core
SALM_15112	0.000857269	Core
SALM_15584	0.000856222	Non-Core
SALM_15153	0.000855903	Core
SALM_14851	0.000855784	Core
SALM_15100	0.000855727	Core
SALM_14985	0.000854547	Non-Core
SALM_15467	0.000854067	Core
SALM_15589	0.000853692	Core
SALM_15839	0.000853499	Core
SALM_18044	0.000852146	Core
SALM_16728	0.000851747	Core
SALM_17318	0.000851718	Non-Core
SALM_15371	0.000850945	Non-Core
SALM_18858	0.000850824	Non-Core
SALM_17531	0.000849563	Core
SALM_15701	0.000849294	Core
SALM_16269	0.000848556	Core
SALM_15996	0.000848099	Core
SALM_18360	0.000847661	Core
SALM_18437	0.000846929	Core
SALM_15696	0.000846704	Core
SALM_17483	0.000846272	Core
SALM_18666	0.000846101	Core
SALM_16567	0.000845828	Non-Core
SALM_16724	0.000845641	Non-Core
SALM_16357	0.000845149	Core
SALM_15782	0.000844762	Core
SALM_15108	0.000844207	Core
SALM_19469	0.000842828	Non-Core
SALM_15207	0.000842702	Core
SALM_17299	0.000840898	Core
SALM_15788	0.000839601	Core
SALM_17987	0.000839301	Core
SALM_16655	0.000838658	Core
SALM_15985	0.000836447	Core
SALM_17344	0.000835511	Non-Core
SALM_22504	0.000834779	Non-Core
SALM_14730	0.000834009	Non-Core
SALM_15227	0.000833654	Non-Core
SALM_15292	0.00083361	Core
SALM_18183	0.000833277	Core
SALM_16239	0.000832819	Non-Core
SALM_15601	0.000832532	Core
SALM_14351	0.000830171	Non-Core
SALM_16320	0.000829617	Core
SALM_14775	0.00082924	Core
SALM_22524	0.00082865	Non-Core
SALM_18501	0.000828326	Core
SALM_15400	0.0008267	Non-Core
SALM_22802	0.000825501	Non-Core
SALM_16219	0.000825115	Core
SALM_15576	0.000824359	Core
SALM_15652	0.000824279	Core
SALM_17985	0.000823801	Core
SALM_17157	0.000823068	Core
SALM_17815	0.000822917	Core
SALM_16142	0.000822351	Core
SALM_14752	0.000821535	Core
SALM_15766	0.000819747	Core
SALM_18576	0.00081951	Non-Core
SALM_18246	0.000818348	Non-Core
SALM_14562	0.00081767	Core
SALM_19554	0.000817111	Non-Core
SALM_18241	0.000814686	Core
SALM_16207	0.000814318	Core
SALM_18311	0.000813676	Core
SALM_14793	0.000811714	Core
SALM_16887	0.000810831	Core
SALM_14917	0.000810786	Non-Core
SALM_16176	0.000810728	Non-Core
SALM_16129	0.000810689	Core
SALM_18657	0.000810002	Core
SALM_15829	0.00080984	Core
SALM_17946	0.000808696	Core
SALM_17756	0.000807763	Core
SALM_17926	0.000807159	Core
SALM_17071	0.000805644	Core
SALM_15018	0.000805516	Non-Core
SALM_16336	0.000804591	Core
SALM_16721	0.000803371	Core
SALM_19504	0.000803304	Non-Core
SALM_18029	0.000800547	Core
SALM_16468	0.000799951	Non-Core
SALM_17780	0.000799418	Core
SALM_16291	0.00079885	Core
SALM_16455	0.000798331	Non-Core
SALM_18617	0.000798176	Core
SALM_16203	0.000797421	Core
SALM_18808	0.000796417	Core
SALM_18923	0.000796108	Core
SALM_15886	0.000795262	Core
SALM_16322	0.000793775	Core
SALM_15469	0.00079349	Core
SALM_15128	0.000793414	Core
SALM_17411	0.000793061	Core
SALM_14770	0.000792847	Core
SALM_17094	0.000792828	Core
SALM_17336	0.000792826	Core
SALM_14925	0.000791922	Non-Core
SALM_15319	0.000791646	Core
SALM_17515	0.000791468	Core
SALM_22577	0.000790587	Non-Core
SALM_16480	0.000790265	Core
SALM_17693	0.000788251	Core
SALM_17901	0.000787449	Core
SALM_18416	0.00078737	Core
SALM_17396	0.000786763	Non-Core
SALM_18649	0.000786536	Core
SALM_15159	0.000785352	Core
SALM_15338	0.000785168	Non-Core
SALM_15076	0.000783461	Core
SALM_17156	0.000782578	Core
SALM_16439	0.0007821	Core
SALM_18555	0.000779828	Core
SALM_17420	0.000779812	Core
SALM_17589	0.000779317	Non-Core
SALM_18293	0.00077882	Core
SALM_16877	0.000778752	Core
SALM_15879	0.000778617	Core
SALM_14740	0.000778559	Core
SALM_17015	0.000776698	Core
SALM_15442	0.000775832	Core
SALM_16599	0.000774614	Non-Core
SALM_22505	0.000773493	Non-Core
SALM_17054	0.000773461	Core
SALM_17695	0.000773437	Core
SALM_15568	0.0007733	Core
SALM_16689	0.000773113	Core
SALM_18020	0.000772955	Core
SALM_15845	0.000772561	Core
SALM_16324	0.00077249	Core
SALM_15126	0.000772414	Core
SALM_18545	0.000770762	Core
SALM_16885	0.000770243	Core
SALM_15984	0.000769815	Core
SALM_15404	0.000768595	Non-Core
SALM_15133	0.000767102	Non-Core
SALM_17509	0.000766333	Core
SALM_17671	0.000766229	Core
SALM_15120	0.000766173	Core
SALM_14921	0.00076369	Core
SALM_15564	0.000763226	Core
SALM_14887	0.000762969	Core
SALM_18561	0.000761297	Non-Core
SALM_17511	0.000760214	Core
SALM_16621	0.000760162	Core
SALM_15916	0.000760069	Core
SALM_16720	0.000759274	Non-Core
SALM_19481	0.000758971	Non-Core
SALM_16060	0.000758565	Core
SALM_17236	0.000757432	Core
SALM_18881	0.000756128	Non-Core
SALM_15461	0.00075552	Core
SALM_14841	0.000755471	Non-Core
SALM_15440	0.0007552	Non-Core
SALM_18262	0.000755155	Core
SALM_18205	0.000754733	Core
SALM_16238	0.000754472	Core
SALM_22703	0.0007544	Non-Core
SALM_16707	0.000754069	Core
SALM_16444	0.00075375	Core
SALM_18583	0.0007535	Non-Core
SALM_16405	0.000753376	Core
SALM_22714	0.000753351	Non-Core
SALM_22913	0.000753112	Non-Core
SALM_18943	0.000752983	Core
SALM_15995	0.000752014	Core
SALM_15393	0.000751437	Non-Core
SALM_15534	0.000751375	Core
SALM_16782	0.000751331	Non-Core
SALM_18043	0.000751217	Core
SALM_15020	0.000751196	Non-Core
SALM_18309	0.000751094	Non-Core
SALM_17495	0.000751089	Non-Core
SALM_18145	0.000750666	Core
SALM_16740	0.000748601	Non-Core
SALM_17595	0.00074837	Non-Core
SALM_15762	0.000747525	Core
SALM_15905	0.000747222	Core
SALM_14946	0.000746121	Non-Core
SALM_16971	0.000745828	Core
SALM_12316	0.000745812	Non-Core
SALM_16589	0.000745055	Non-Core
SALM_18829	0.000744786	Core
SALM_16710	0.000742859	Core
SALM_17720	0.000740987	Core
SALM_17250	0.000740558	Non-Core
SALM_16588	0.000740475	Non-Core
SALM_17473	0.000740381	Core
SALM_18142	0.000739895	Core
SALM_19528	0.000739146	Non-Core
SALM_17383	0.000738404	Core
SALM_16511	0.000738186	Non-Core
SALM_15268	0.000738182	Core
SALM_16954	0.000737844	Core
SALM_18238	0.000737841	Non-Core
SALM_17703	0.000737512	Non-Core
SALM_18276	0.000737021	Non-Core
SALM_16246	0.000736442	Core
SALM_15398	0.000736298	Non-Core
SALM_18831	0.000733494	Core
SALM_15245	0.000732838	Core
SALM_17821	0.000732819	Non-Core
SALM_18792	0.000732748	Core
SALM_14694	0.000732438	Non-Core
SALM_14833	0.000732359	Core
SALM_15203	0.000732175	Core
SALM_17031	0.000731433	Core
SALM_17629	0.000731119	Core
SALM_16559	0.000730551	Non-Core
SALM_18248	0.00073041	Non-Core
SALM_16380	0.000730131	Core
SALM_15954	0.000729126	Core
SALM_18463	0.000729097	Non-Core
SALM_18553	0.000728899	Core
SALM_16625	0.000725675	Core
SALM_15830	0.000724991	Core
SALM_16852	0.000724512	Core
SALM_15503	0.000724391	Core
SALM_18137	0.000724051	Core
SALM_17235	0.000723545	Core
SALM_15387	0.000723495	Core
SALM_17092	0.000723337	Core
SALM_16797	0.000723094	Core
SALM_16929	0.000722731	Core
SALM_16870	0.000722316	Core
SALM_14683	0.000721879	Core
SALM_18306	0.000721704	Core
SALM_17990	0.000720821	Core
SALM_18525	0.000720355	Core
SALM_24168	0.000720185	Non-Core
SALM_17548	0.000720002	Core
SALM_16545	0.000719956	Non-Core
SALM_16084	0.000717596	Core
SALM_18167	0.000716594	Core
SALM_17184	0.00071646	Core
SALM_17228	0.000716026	Core
SALM_22567	0.000715669	Non-Core
SALM_16840	0.000715062	Core
SALM_18857	0.000714679	Core
SALM_15291	0.000714551	Core
SALM_15706	0.000714348	Core
SALM_16512	0.0007142	Non-Core
SALM_17081	0.000714079	Core
SALM_16362	0.000713905	Core
SALM_18255	0.000713826	Core
SALM_17573	0.000712365	Core
SALM_15223	0.000711448	Non-Core
SALM_17927	0.000710717	Core
SALM_17701	0.000710362	Non-Core
SALM_15945	0.000708671	Core
SALM_18769	0.000708652	Non-Core
SALM_18752	0.000708207	Core
SALM_15510	0.000707057	Core
SALM_17424	0.000706289	Core
SALM_17997	0.000706222	Core
SALM_18524	0.000706161	Non-Core
SALM_15980	0.000705784	Core
SALM_17826	0.000705435	Core
SALM_14568	0.000703507	Non-Core
SALM_15765	0.000703444	Core
SALM_22797	0.000703342	Non-Core
SALM_16786	0.000702785	Core
SALM_18653	0.000701377	Core
SALM_14926	0.000700958	Non-Core
SALM_18729	0.00069992	Non-Core
SALM_17525	0.00069965	Core
SALM_16619	0.000699352	Core
SALM_16432	0.000698505	Core
SALM_15035	0.000697668	Non-Core
SALM_18527	0.000697492	Core
SALM_19452	0.00069712	Non-Core
SALM_16627	0.00069703	Core
SALM_18498	0.000696315	Non-Core
SALM_15198	0.000696238	Non-Core
SALM_17554	0.000694452	Core
SALM_17988	0.000694219	Core
SALM_15585	0.000693449	Core
SALM_16174	0.000692219	Non-Core
SALM_16229	0.000691024	Core
SALM_17727	0.000690783	Core
SALM_13793	0.000689981	Non-Core
SALM_16687	0.000689313	Core
SALM_18606	0.000688196	Core
SALM_19394	0.000687448	Non-Core
SALM_15917	0.000686991	Core
SALM_15070	0.000686953	Core
SALM_19026	0.00068638	Non-Core
SALM_16568	0.000686016	Non-Core
SALM_18509	0.00068541	Non-Core
SALM_17804	0.000685325	Non-Core
SALM_15918	0.000683574	Core
SALM_18444	0.000683493	Core
SALM_17503	0.000682047	Non-Core
SALM_15951	0.000681449	Non-Core
SALM_15135	0.000680712	Non-Core
SALM_16746	0.000680494	Core
SALM_18409	0.000679615	Non-Core
SALM_15581	0.000679355	Core
SALM_15456	0.000679016	Core
SALM_16592	0.000678918	Non-Core
SALM_16134	0.000678603	Core
SALM_14943	0.000677948	Non-Core
SALM_16374	0.000677696	Core
SALM_17096	0.000677515	Core
SALM_16757	0.000675687	Core
SALM_15911	0.000675608	Core
SALM_15519	0.000675437	Core
SALM_15602	0.000674403	Core
SALM_15870	0.000674003	Core
SALM_17284	0.000673513	Core
SALM_17335	0.000672794	Core
SALM_18304	0.00067274	Core
SALM_16714	0.000672516	Core
SALM_15096	0.000671444	Core
SALM_15179	0.00067141	Core
SALM_14834	0.000670797	Core
SALM_702	0.00066939	Non-Core
SALM_15431	0.000669145	Non-Core
SALM_14553	0.000668942	Non-Core
SALM_18891	0.000667993	Core
SALM_18047	0.000667188	Core
SALM_14869	0.000665737	Core
SALM_15825	0.000664269	Core
SALM_15989	0.0006639	Core
SALM_15532	0.000663238	Core
SALM_14900	0.000662585	Non-Core
SALM_15965	0.000662325	Core
SALM_18471	0.000662142	Non-Core
SALM_16418	0.00066152	Core
SALM_22931	0.000661152	Non-Core
SALM_15281	0.000661118	Core
SALM_18832	0.000660598	Non-Core
SALM_16985	0.000659904	Core
SALM_17089	0.000659705	Non-Core
SALM_17128	0.000658961	Non-Core
SALM_18510	0.000658151	Non-Core
SALM_15067	0.000658122	Non-Core
SALM_18595	0.000657128	Core
SALM_14889	0.000656287	Core
SALM_16734	0.000656048	Non-Core
SALM_17996	0.000655756	Core
SALM_15066	0.000655615	Non-Core
SALM_16686	0.000655052	Core
SALM_16387	0.000654717	Non-Core
SALM_18101	0.000654517	Non-Core
SALM_18701	0.000654383	Core
SALM_17257	0.000653263	Core
SALM_707	0.000653175	Non-Core
SALM_17481	0.000653008	Core
SALM_17467	0.000651615	Core
SALM_16436	0.00065084	Core
SALM_16191	0.000649926	Core
SALM_22684	0.000649847	Non-Core
SALM_16103	0.000649821	Non-Core
SALM_17810	0.00064935	Core
SALM_15445	0.000648926	Core
SALM_18256	0.000648258	Core
SALM_15813	0.000647964	Core
SALM_18204	0.000647687	Core
SALM_16605	0.000647586	Non-Core
SALM_18122	0.00064616	Non-Core
SALM_18933	0.000645874	Non-Core
SALM_15430	0.000645849	Non-Core
SALM_17066	0.000645311	Core
SALM_16249	0.000644946	Core
SALM_18706	0.000644276	Core
SALM_18815	0.000643849	Core
SALM_18522	0.000643328	Core
SALM_16666	0.000643112	Core
SALM_18714	0.000642564	Core
SALM_18460	0.000642556	Non-Core
SALM_15225	0.000641811	Non-Core
SALM_18834	0.000641382	Non-Core
SALM_16769	0.000641285	Non-Core
SALM_17182	0.000641227	Core
SALM_17929	0.000640983	Core
SALM_17443	0.000640975	Core
SALM_22698	0.000640638	Non-Core
SALM_18194	0.000640539	Core
SALM_18900	0.000640522	Core
SALM_15129	0.000640415	Non-Core
SALM_18221	0.000640045	Non-Core
SALM_19024	0.000639983	Non-Core
SALM_14677	0.000638557	Core
SALM_14924	0.000638156	Core
SALM_15334	0.00063787	Core
SALM_16497	0.000637763	Core
SALM_15687	0.000637396	Core
SALM_18493	0.000636267	Non-Core
SALM_18272	0.000635733	Core
SALM_18273	0.000634368	Core
SALM_17800	0.000634282	Non-Core
SALM_18328	0.000633792	Core
SALM_15261	0.000633285	Non-Core
SALM_15660	0.000633124	Core
SALM_18593	0.000633086	Core
SALM_18569	0.000632877	Core
SALM_15097	0.000632359	Core
SALM_15068	0.000631258	Non-Core
SALM_19892	0.000631195	Non-Core
SALM_14724	0.000630609	Non-Core
SALM_17256	0.000630116	Core
SALM_18851	0.00062935	Core
SALM_17273	0.000629288	Core
SALM_17558	0.000629165	Core
SALM_15102	0.000628639	Core
SALM_15493	0.00062379	Core
SALM_15968	0.000623174	Core
SALM_16285	0.000622616	Core
SALM_16086	0.000622467	Non-Core
SALM_14708	0.000622111	Core
SALM_17520	0.000621797	Non-Core
SALM_18361	0.000620013	Core
SALM_17784	0.000619578	Non-Core
SALM_16938	0.000618815	Core
SALM_18941	0.000618577	Core
SALM_15014	0.00061851	Non-Core
SALM_18146	0.000617455	Core
SALM_18092	0.000617276	Core
SALM_17697	0.000616891	Core
SALM_18251	0.000616339	Non-Core
SALM_17369	0.000616158	Core
SALM_15477	0.000615945	Core
SALM_16957	0.000615925	Core
SALM_17252	0.000615774	Core
SALM_16467	0.000615121	Core
SALM_16542	0.000614617	Non-Core
SALM_17884	0.000614404	Core
SALM_18734	0.00061406	Non-Core
SALM_15253	0.000613977	Core
SALM_16398	0.000613665	Core
SALM_15531	0.000613466	Core
SALM_15214	0.00061338	Non-Core
SALM_17843	0.000611797	Core
SALM_17799	0.000611144	Core
SALM_16828	0.000611132	Core
SALM_17010	0.000611127	Core
SALM_14788	0.000610821	Core
SALM_17649	0.000610036	Non-Core
SALM_17389	0.000608982	Non-Core
SALM_18159	0.000608908	Core
SALM_16821	0.000608587	Non-Core
SALM_16565	0.000608517	Non-Core
SALM_15205	0.000607965	Core
SALM_18731	0.000607452	Non-Core
SALM_16458	0.000606969	Core
SALM_19535	0.000606676	Non-Core
SALM_17085	0.000606535	Core
SALM_18418	0.000605156	Core
SALM_16670	0.000604893	Core
SALM_16882	0.000604713	Core
SALM_18932	0.00060442	Non-Core
SALM_18461	0.000604222	Non-Core
SALM_15671	0.000603709	Non-Core
SALM_14984	0.000603673	Non-Core
SALM_18408	0.000603371	Non-Core
SALM_16982	0.000603173	Core
SALM_17347	0.000601337	Core
SALM_16669	0.000600103	Core
SALM_16949	0.000599715	Core
SALM_16972	0.00059963	Core
SALM_13740	0.000599294	Non-Core
SALM_15739	0.000599233	Core
SALM_18171	0.000598844	Core
SALM_17380	0.000598495	Core
SALM_18028	0.000597069	Core
SALM_22789	0.000596033	Non-Core
SALM_16866	0.000595563	Core
SALM_18594	0.000595039	Core
SALM_15124	0.00059457	Core
SALM_15049	0.000594301	Non-Core
SALM_17846	0.000593562	Core
SALM_16504	0.000592446	Non-Core
SALM_18404	0.000591639	Core
SALM_18374	0.000591103	Core
SALM_15593	0.000591086	Core
SALM_16488	0.000590374	Core
SALM_16510	0.000589935	Non-Core
SALM_14574	0.000589306	Non-Core
SALM_16044	0.000588972	Core
SALM_17989	0.00058883	Core
SALM_16114	0.00058845	Core
SALM_15988	0.000587939	Core
SALM_17834	0.000587775	Core
SALM_18930	0.000587329	Core
SALM_17461	0.000586905	Non-Core
SALM_13555	0.000586488	Non-Core
SALM_17419	0.00058527	Core
SALM_19410	0.00058526	Non-Core
SALM_15240	0.000584951	Core
SALM_17541	0.000584653	Non-Core
SALM_17947	0.000584488	Core
SALM_19450	0.000584399	Non-Core
SALM_16979	0.000583993	Core
SALM_15548	0.000583968	Core
SALM_19395	0.000583485	Non-Core
SALM_14679	0.000582774	Core
SALM_14822	0.000582003	Core
SALM_16573	0.000581977	Non-Core
SALM_22501	0.000581887	Non-Core
SALM_15468	0.000581051	Core
SALM_16198	0.000580718	Core
SALM_14873	0.000580631	Core
SALM_16921	0.000579834	Core
SALM_18624	0.000579532	Core
SALM_18603	0.000579463	Core
SALM_17416	0.000579443	Core
SALM_17570	0.000579285	Core
SALM_15164	0.000579204	Core
SALM_16626	0.000578993	Core
SALM_18467	0.000578934	Non-Core
SALM_17574	0.000578869	Core
SALM_17741	0.000578707	Non-Core
SALM_17602	0.000578408	Core
SALM_18111	0.000578063	Core
SALM_15402	0.000578051	Core
SALM_15863	0.000577855	Non-Core
SALM_16946	0.000577789	Non-Core
SALM_14699	0.00057727	Non-Core
SALM_17068	0.00057722	Core
SALM_14551	0.000577167	Non-Core
[truncated: 5,364 more rows]

## Sheet: Appendix 1 Table 3
Article DOI: https://doi.org/10.3201/eid3104.241172
Attribution of Salmonella enterica to Food Sources by Using Whole-Genome Sequencing Data
Appendix 1 Table 3. Food source predictions from the random forest model of patients with whole genome sequenced Salmonella isolates reported to the Foodborne Diseases Active Surveillance Network without reported international travel by predicted food category and serotype re-normalized among isolates with a >0.50 probability of being attributed to a single food category (N=3,686)
Food Categories	S. Enteritidis	S. Typhimurium	S. Heidelberg	S. Javiana	S. Newport	S. Infantis	S. I 4,[5],12:i:-	Other Serotypes*	Total
Beef	<1% (3)	6% (23)	8% (7)	0% (0)	11% (37)	0% (0)	<1% (2)	9% (71)	4% (143)
Chicken	85% (1,055)	69% (248)	55% (48)	<1% (2)	<1% (3)	56% (27)	25% (81)	28% (230)	46% (1,694)
Dairy	0% (0)	0% (0)	0% (0)	<1% (1)	0% (0)	0% (0)	0% (0)	1% (12)	<1% (13)
Egg	13% (163)	0% (0)	1% (1)	0% (0)	0% (0)	0% (0)	0% (0)	1% (11)	5% (175)
Fish	0% (0)	<1% (3)	0% (0)	0% (0)	<1% (1)	0% (0)	0% (0)	6% (48)	1% (52)
Fruit	0% (0)	<1% (2)	0% (0)	1% (5)	0% (0)	0% (0)	0% (0)	4% (30)	1% (37)
Game	0% (0)	0% (0)	0% (0)	4% (21)	0% (0)	0% (0)	0% (0)	0% (0)	<1% (21)
Grains/beans	0% (0)	0% (0)	0% (0)	0% (0)	<1% (3)	0% (0)	0% (0)	<1% (5)	<1% (8)
Nuts/seeds	<1% (4)	9% (31)	0% (0)	0% (0)	<1% (1)	0% (0)	0% (0)	2% (14)	1% (50)
Other Meat	0% (0)	<1% (3)	0% (0)	0% (0)	0% (0)	2% (1)	16% (53)	<1% (1)	2% (58)
Other Poultry	<1% (3)	0% (0)	27% (24)	0% (0)	0% (0)	0% (0)	0% (0)	<1% (5)	<1% (32)
Pork	<1% (2)	12% (45)	1% (1)	<1% (1)	0% (0)	38% (18)	57% (184)	8% (65)	9% (316)
Shellfish	0% (0)	0% (0)	0% (0)	<1% (1)	0% (0)	0% (0)	0% (0)	<1% (2)	<1% (3)
Turkey	<1% (1)	<1% (1)	7% (6)	0% (0)	0% (0)	0% (0)	0% (0)	11% (89)	3% (97)
Vegetables	<1% (3)	2% (6)	1% (1)	93% (440)	86% (288)	4% (2)	2% (5)	29% (242)	27% (987)
Total	100% (1,234)	100% (362)	100% (88)	100% (471)	100% (333)	100% (48)	100% (325)	100% (825)	100% (3,686)
* Includes 31 isolates that were not serotyped
